# Supplementary material for: Single-cell genomic and transcriptomic landscapes of primary and metastatic colorectal cancer tumors
Source: Genome Med. 2022 Aug 16;14:93. doi: 10.1186/s13073-022-01093-z (PMC9380328; doi:10.1186/s13073-022-01093-z)
Supplement: Supplementary file 1 — Additional file 1: Table S1. Basic information of sample cohort. N, adjacent normal tissue. PT, primary tumor. LyM, lymph node metastasis. LM, liver metastasis. OM, omentummetastasis. LN, adjacent normal tissue collected from liver. Table S2. DEGs between normal epithelial cells and tumor epithelial cells. Related to Fig. 3A Table S3. Cell viability of organoids and DEGs between control and FH534-treated organoids. Related to Fig. 2. Table S4. Mitochondrial mutations of each patient. Only the sites where mutations were detected in at least two cells were listed in the table. WT, wild type. Undet, reads than least than 9X. Heter, heterozygous mutation. Homo, homozygous. T and N represent tumor and normal. Table S5. DEGs between OLFM4+SOX9- and OLFM4+SOX9+ tumor cells. Related to Fig. S10A. Table S6. Single-cell targeted cDNA Sanger sequencing result. The number inside the box represents the number of the cell barcode. Green, orange and red colors represent wild type, heterozygous mutant and homozygous mutant respectively. No color fill represents undetected. Table S7. DEGs between BRAFV600E and BRAF600WT tumor cells. Related to Fig. S10C-D. Table S8. DEGs between KRASWT and KRASmut tumor cells. Related to Fig. S10H-I. Table S9. Somatic mutations of samples. Table S10. Antibody information and sequences of primers. [file 13073_2022_1093_MOESM1_ESM.zip › Table S1.xls]

## Sheet: Overview
Contents of this file -
	Sheet	Legend
	Overview (this sheet)	Legend for the remaining sheets
	sheet 1. Cell_Number	The number of cells that we collected from each tumor region of patients
	sheet 2. Sequence	Information of the sequencing method that we performed for each patients

## Sheet: sheet 1 Cell_Number
	N	PT	LyM	LM	LN	OM	Total
P1	188/192	188/192	-	182/192	-	-	576
P2	177/192	271/288	-	258/288	-	-	768
P3	84/96	430/480	-	-	-	-	576
P4	93/96	176/192	187/192	-	-	-	480
P5	94/96	184/192	175/192	-	-	-	480
P6	907/960	262/288	550/576	-	-	-	1824
P7	91/96	230/288	186/192	333/336	46/48	130/192	1152
P8	83/96	182/192	169/192	178/192	-	-	672
P9	138/192	488/576	233/288	547/576	-	-	1632
P10	-	-	-	-	-	-	-
P11	313/480	-	-	-	-	-	480
P12	332/480	-	-	-	-	-	480
Total	2,500/2,976	2,411/2,688	1,500/1,632	1,498/1,584	46/48	130/192	8,085/9,120

## Sheet: sheet 2 Sequence
Patient	Region	Multi-region	scRNA-Seq	WGS	WES	scSanger (BRAF)	scSanger (TP53)	scSanger (KRAS)	scSanger (APC)
Patient #1	N	-	√	√	√	-	-	-	-
	PT	-	√	√	-	√	-	-	-
	LM	-	√	√	√	√	-	-	-
Patient #2	N	-	√	√	√	-	-	-	-
	PT	-	√	√	√	-	-	-	-
	LM	-	√	√	√	-	-	-	-
Patient #3	N	-	√	√	√	-	-	-	-
	PT	R1	√	√	√	-	-	-	-
		R2	√	√	√	-	-	-	-
		R3	√	√	-	-	-	-	-
		R4	√	√	-	-	-	-	-
		R5	√	√	-	-	-	-	-
	LyM	-	-	√	-	-	-	-	-
	LM	R1	-	√	-	-	-	-	-
		R2	-	√	-	-	-	-	-
		R3	-	√	-	-	-	-	-
Patient #4	N	-	√	√	√	-	-	-	-
	PT	R1	√	√	√	-	-	-	-
		R2	√	√	√	-	-	-	-
		R3	√	-	-	-	-	-	-
	LyM1	R1	√	√	√	-	-	-	-
		R2	√
	LyM2	R1	√	√	√	-	-	-	-
		R2	√
	LyM3	-	√	√	-	-	-	-	-
Patient #5	N	-	√	√	√	-	-	-	-
	PT	R1	√	√	√	-	-	-	-
		R2	√	√	√	-	-	-	-
		R3	√	√	-	-	-	-	-
		R4	√	√	-	-	-	-	-
	LyM1	R1	√	√	√	-	-	-	-
		R2	√		-
		R3	√		-
	LyM2	-	√	√	√	-	-	-	-
Patient #6	N	-	√	√	√	-	-	-	-
	A	-	√	√	√	-	-	-	-
	PT	-	√	√	-	-	-	-	-
	LyM1	-	√	√	√	-	-	-	-
	LyM2	-	√	√	√	-	-	-	-
	LyM3	-	√	√	√	-	-	-	-
	LyM4	-	-	√	-	-	-	-	-
	LyM5	-	-	√	-	-	-	-	-
	LyM6	-	-	√	-	-	-	-	-
	LyM7	-	-	√	-	-	-	-	-
	LyM8	-	-	√	-	-	-	-	-
	LyM9	-	-	√	-	-	-	-	-
	LyM10	-	-	√	-	-	-	-	-
Patient #7	Blood	-	-	√	√	-	-	-	-
	N	-	√	√	√	-	-	-	-
	PT	R1	√	√	√	-	-	-	-
		R2	√	√	√	-	-	-	-
		R3	√	√	√	-	-	-	-
		R4	√	√	√	-	-	-	-
		R5	√	√	√	-	-	-	-
	LyM1	R2	√	√	√	-	-	-	-
		R3	√	√	√	-	-	-	-
		R4	√	√	√	-	-	-	-
	LyM2	-	-	√	-	-	-	-	-
	LM1	R1	√	√	√	-	-	-	-
		R2	√	√	√	-	-	-	-
	LM2	R1	√	√	√	-	-	-	-
		R2	√	√	√	-	-	-	-
		R3	√	√	√	-	-	-	-
	OM1	-	√	√	√	-	-	-	-
	OM2	-	√	√	√	-	-	-	-
	OM3	-	√	√	-	-	-	-	-
Patient #8	Blood	-	-	√	√	-	-	-	-
	N	-	√	√	√	-	-	-	-
	PT	R1	√	√	√	-	-	-	-
		R2	√	√	√	-	-	-	-
		R3	√	√	√	-	-	-	-
		R4	√	√	√	-	-	-	-
	LyM1	-	√	√	√	-	-	-	-
	LyM2	-	√	√	√	-	-	-	-
	LyM3	-	-	√	-	-	-	-	-
	LyM4	-	-	√	-	-	-	-	-
	LyM5	-	-	√	-	-	-	-	-
	LyM6	-	-	√	-	-	-	-	-
	LyM7	-	-	√	-	-	-	-	-
	LM	R1	√	√	√	-	-	-	-
		R2	√	√	√	-	-	-	-
Patient #9	Blood	-	-	√	√	-	-	-	-
	N	-	√	√	√	-	-	-	-
	PT	R1	√	√	√	-	√	√	√
		R2	√	√	√	-	√	√	√
		R3	√	√	√	-	√	-	√
	LyM	-	√	√	√	-	-	-	-
	LM1	-	√	√	√	-	√	√	-
	LM2	-	√	√	√	-	√	√	√
Patient #10	Blood	-	-	-	√	-	-	-	-
	N	1cm (EPCAM+)	-	-	√	-	-	-	-
		20cm (EPCAM+)	-	-	√	-	-	-	-
		1cm (EPCAM-)	-	-	√	-	-	-	-
		20cm (EPCAM-)	-	-	√	-	-	-	-
	PT	EPCAM+	-	-	√	-	-	-	-
		EPCAM-	-	-	√	-	-	-	-
Patient #11	Blood	-	-	-	√	-	-	-	-
	N	3cm(EPCAM+)	-	-	√	-	-	-	-
		10cm(EPCAM-)	√	-	-	-	-	-	-
		10cm(EPCAM+)	√	-	√	-	-	-	-
	PT	EPCAM+	-	-	√	-	-	-	-
	LyM	EPCAM+	-	-	√	-	-	-	-
Patient #12	Blood	-	-	-	√	-	-	-	-
	N	3cm (EPCAM+)	-	-	√	-	-	-	-
		10cm (EPCAM+)	-	-	√	-	-	-	-
		20cm (EPCAM+)	√	-	√	-	-	-	-
		20cm (EPCAM-)	√	-	-	-	-	-	-
	PT	EPCAM+	-	-	√	-	-	-	-
