# Supplementary material for: Single-cell genomic and transcriptomic landscapes of primary and metastatic colorectal cancer tumors
Source: Genome Med. 2022 Aug 16;14:93. doi: 10.1186/s13073-022-01093-z (PMC9380328; doi:10.1186/s13073-022-01093-z)
Supplement: Supplementary file 1 — Additional file 1: Table S1. Basic information of sample cohort. N, adjacent normal tissue. PT, primary tumor. LyM, lymph node metastasis. LM, liver metastasis. OM, omentummetastasis. LN, adjacent normal tissue collected from liver. Table S2. DEGs between normal epithelial cells and tumor epithelial cells. Related to Fig. 3A Table S3. Cell viability of organoids and DEGs between control and FH534-treated organoids. Related to Fig. 2. Table S4. Mitochondrial mutations of each patient. Only the sites where mutations were detected in at least two cells were listed in the table. WT, wild type. Undet, reads than least than 9X. Heter, heterozygous mutation. Homo, homozygous. T and N represent tumor and normal. Table S5. DEGs between OLFM4+SOX9- and OLFM4+SOX9+ tumor cells. Related to Fig. S10A. Table S6. Single-cell targeted cDNA Sanger sequencing result. The number inside the box represents the number of the cell barcode. Green, orange and red colors represent wild type, heterozygous mutant and homozygous mutant respectively. No color fill represents undetected. Table S7. DEGs between BRAFV600E and BRAF600WT tumor cells. Related to Fig. S10C-D. Table S8. DEGs between KRASWT and KRASmut tumor cells. Related to Fig. S10H-I. Table S9. Somatic mutations of samples. Table S10. Antibody information and sequences of primers. [file 13073_2022_1093_MOESM1_ESM.zip › Table S10.xlsx]

## Sheet: S1-Antibody
S1: Basic information for antibodies used in this study.
Antibody	Source	Cat. No.	Host Species	Dilution Ratio
CD3D	ABCAM	ab208514	Rabbit	1:400
SPARC	Bio-Techne	AF941	Goat	1:200
CA2	ABCAM	ab191343	Rabbit	1:200
MUC2	ABCAM	ab134119	Rabbit	1:300
LYZ	ABCAM	ab108508	Rabbit	1:1000
SOX9	ABCAM	ab76997	Mouse	1:200
MKI67	ABCAM	ab15580	Rabbit	1:200
CD11A	ABCAM	ab52895	Rabbit	1:5000
DYSF	ABCAM	ab124684	Rabbit	1:500
LY6E	BOSTER	A09496-1	Rabbit	1:100
CD163	ABCAM	ab156769	Mouse	1:100
CD31	ABCAM	ab199012	Mouse	1:500
CEACAM6	ABCAM	ab134074	Rabbit	1:300
CDH1	ABCAM	ab71916	Rabbit	1:500
CD31	ABCAM	ab199012	Mouse	1:500

## Sheet: S2-Primers
S2: Sequences of primers for Sanger sequencing.
APC	CCACCAAGCAGAAGTAAAACACC
	CTGAGCCTCGATGAGCCATT
KRAS	AGGCTCAGCGGCTCCC
	GAGGGACCAGTACATGAGGAC
TP53	TTCGACATAGTGTGGTGGTGC
	CACTAAGCGAGCACTGCCC
BRAF	Round 1: TTATTGACTCTAAGAGGAAAGATGAAG
	Round 1: TGATTTTTGTGAATACTGGGAC
	Round 2: TCATAATGCTTGCTCTGATAGGA
	Round 2: GGCCAAAAATTTAATCAGTGGA
