# Supplementary material for: Single-cell genomic and transcriptomic landscapes of primary and metastatic colorectal cancer tumors
Source: Genome Med. 2022 Aug 16;14:93. doi: 10.1186/s13073-022-01093-z (PMC9380328; doi:10.1186/s13073-022-01093-z)
Supplement: Supplementary file 1 — Additional file 1: Table S1. Basic information of sample cohort. N, adjacent normal tissue. PT, primary tumor. LyM, lymph node metastasis. LM, liver metastasis. OM, omentummetastasis. LN, adjacent normal tissue collected from liver. Table S2. DEGs between normal epithelial cells and tumor epithelial cells. Related to Fig. 3A Table S3. Cell viability of organoids and DEGs between control and FH534-treated organoids. Related to Fig. 2. Table S4. Mitochondrial mutations of each patient. Only the sites where mutations were detected in at least two cells were listed in the table. WT, wild type. Undet, reads than least than 9X. Heter, heterozygous mutation. Homo, homozygous. T and N represent tumor and normal. Table S5. DEGs between OLFM4+SOX9- and OLFM4+SOX9+ tumor cells. Related to Fig. S10A. Table S6. Single-cell targeted cDNA Sanger sequencing result. The number inside the box represents the number of the cell barcode. Green, orange and red colors represent wild type, heterozygous mutant and homozygous mutant respectively. No color fill represents undetected. Table S7. DEGs between BRAFV600E and BRAF600WT tumor cells. Related to Fig. S10C-D. Table S8. DEGs between KRASWT and KRASmut tumor cells. Related to Fig. S10H-I. Table S9. Somatic mutations of samples. Table S10. Antibody information and sequences of primers. [file 13073_2022_1093_MOESM1_ESM.zip › Table S2.xls]

## Sheet: Overview
Contents of this file -
	Sheet	Legend
	Overview (this sheet)	Legend for the remaining sheets
	sheet 1. T_N_DEGs	DEGs between normal epithelial cells and tumor epithelial cells
	sheet 2. N_PT_MT_DEGs	DEGs between normal epithelial cells，primary tumor epithelial cells and metastatic tumor epithelial cells

## Sheet: sheet 1 T_N_DEGs
p_val	avg_logFC	pct.1	pct.2	p_val_adj	cluster	gene
0	3.67084	0.916	0.057	0	N	CA1
0	3.12265	0.471	0.027	0	N	MS4A12
0	3.00137	0.667	0.095	0	N	CHP2
0	2.99768	0.954	0.143	0	N	ZG16
0	2.85334	0.54	0.049	0	N	CD177
0	2.83253	0.713	0.093	0	N	MT1M
0	2.76874	0.719	0.172	0	N	GUCA2A
0	2.74074	0.779	0.123	0	N	ADH1C
0	2.71954	0.943	0.28	0	N	CA2
0	2.61101	0.575	0.074	0	N	CA4
0	2.54782	0.595	0.053	0	N	SLC4A4
0	2.47116	0.588	0.078	0	N	MT1H
0	2.44168	0.833	0.167	0	N	NXPE4
0	2.39895	0.66	0.126	0	N	LGALS2
0	2.34941	0.83	0.149	0	N	CLCA1
0	2.34922	0.559	0.064	0	N	UGT2A3
0	2.31498	0.584	0.118	0	N	B3GNT7
0	2.21975	0.971	0.402	0	N	MT1G
0	2.2035	0.877	0.265	0	N	VSIG2
0	2.17661	0.743	0.204	0	N	MT1F
0	2.13996	0.613	0.074	0	N	NXPE1
0	2.12474	0.945	0.344	0	N	FCGBP
0	2.09478	0.785	0.292	0	N	KLK1
0	2.09289	0.811	0.12	0	N	ITLN1
0	2.04396	0.806	0.244	0	N	SLC26A2
0	2.03158	0.949	0.466	0	N	HMGCS2
0	1.89265	0.76	0.251	0	N	PADI2
0	1.85895	0.967	0.54	0	N	ITM2C
0	1.85797	0.998	0.453	0	N	PIGR
0	1.82892	0.965	0.419	0	N	MT1E
0	1.79228	0.833	0.311	0	N	WFDC2
0	1.75663	0.871	0.484	0	N	MT1X
0	1.74222	0.884	0.267	0	N	MUC4
0	1.68382	0.981	0.721	0	N	MT2A
0	1.66256	0.981	0.66	0	N	C15orf48
0	1.57546	0.944	0.452	0	N	MUC2
1.15583e-306	1.5698	0.888	0.546	2.63886e-302	N	HSD11B2
1.8212e-301	2.0083	0.56	0.094	4.15799e-297	N	HEPACAM2
1.19035e-297	2.78983	0.46	0.044	2.71769e-293	N	UGT2B17
2.51584e-295	3.04329	0.458	0.045	5.74391e-291	N	CA7
4.13013e-290	3.25609	0.424	0.027	9.42949e-286	N	PYY
2.11245e-277	2.6598	0.435	0.041	4.82293e-273	N	SCNN1B
2.66014e-261	2.0271	0.54	0.122	6.07337e-257	N	IL1R2
1.06101e-256	2.4225	0.426	0.048	2.4224e-252	N	CDKN2B-AS1
1.18434e-255	1.923	0.547	0.13	2.70398e-251	N	CHST5
3.82208e-254	4.45019	0.361	0.02	8.72619e-250	N	CHGA
1.87166e-248	2.63831	0.374	0.026	4.27318e-244	N	BEST2
2.57151e-239	2.55733	0.33	0.012	5.87102e-235	N	CLDN8
1.96186e-234	3.96302	0.347	0.021	4.47912e-230	N	GUCA2B
7.74188e-229	2.09604	0.416	0.06	1.76755e-224	N	ADTRP
3.45223e-223	2.15822	0.518	0.143	7.8818e-219	N	ST6GALNAC6
2.34676e-200	2.43578	0.293	0.015	5.3579e-196	N	CWH43
4.78334e-197	1.72161	0.507	0.127	1.09209e-192	N	LYPD8
4.00826e-196	1.50673	0.866	0.571	9.15127e-192	N	RNASE1
9.25203e-194	1.59467	0.656	0.317	2.11233e-189	N	ACADS
1.19105e-193	1.95808	0.527	0.173	2.71929e-189	N	PKIB
1.40573e-191	1.61543	0.446	0.096	3.20942e-187	N	REP15
2.46401e-189	1.61404	0.593	0.238	5.62558e-185	N	METTL7A
2.25686e-188	1.72806	0.578	0.219	5.15264e-184	N	SULT1A1
4.91766e-184	3.03163	0.279	0.016	1.12275e-179	N	GCG
5.73594e-183	1.64445	0.46	0.114	1.30957e-178	N	SPDEF
5.39525e-182	1.78112	0.467	0.126	1.23179e-177	N	SLC9A2
5.44069e-180	1.9121	0.374	0.064	1.24216e-175	N	ANO7
1.18737e-179	1.8506	0.44	0.105	2.71088e-175	N	MMP28
1.26086e-173	1.97366	0.418	0.107	2.87868e-169	N	GLIPR2
2.68092e-172	1.71643	0.406	0.089	6.12081e-168	N	LGALS9C
3.30194e-165	1.71665	0.321	0.044	7.53865e-161	N	SI
1.90819e-163	2.35126	0.276	0.026	4.3566e-159	N	SCN9A
2.42986e-161	1.79007	0.35	0.065	5.54761e-157	N	PDE3A
2.93107e-161	2.26044	0.31	0.045	6.69192e-157	N	CMAHP
5.6234e-150	1.90775	0.413	0.121	1.28388e-145	N	DENND2A
4.42292e-148	1.82233	0.417	0.122	1.0098e-143	N	TSPAN7
1.15794e-147	1.60972	0.419	0.119	2.64369e-143	N	FABP2
5.79603e-145	1.77496	0.326	0.062	1.32329e-140	N	GPT
1.38532e-141	2.07202	0.29	0.046	3.16282e-137	N	GSTA1
1.04935e-139	2.10562	0.295	0.049	2.39578e-135	N	SPIB
4.80882e-138	1.6617	0.452	0.15	1.0979e-133	N	PDE9A
1.55762e-135	2.23308	0.298	0.055	3.5562e-131	N	SULT1A2
6.23042e-135	1.70033	0.639	0.372	1.42247e-130	N	RARRES2
2.4596e-134	1.7313	0.437	0.146	5.61552e-130	N	SPINK5
3.35575e-132	1.8077	0.386	0.112	7.66152e-128	N	C2orf88
2.97006e-129	1.70579	0.296	0.057	6.78095e-125	N	MOGAT2
5.01849e-126	1.67178	0.359	0.097	1.14577e-121	N	NEURL1
1.43169e-125	1.74738	0.26	0.04	3.2687e-121	N	URAD
1.75662e-125	1.5337	0.483	0.197	4.01055e-121	N	TP53INP2
7.42366e-123	1.53768	0.391	0.124	1.6949e-118	N	MFSD4A
1.13039e-120	1.59347	0.314	0.073	2.5808e-116	N	NEU4
4.17615e-120	1.77387	0.284	0.057	9.53457e-116	N	HOXD1
1.59442e-119	1.70143	0.464	0.194	3.64023e-115	N	DHRS11
2.17001e-109	1.78461	0.433	0.187	4.95434e-105	N	MTRNR2L1
1.27232e-106	1.78572	0.276	0.063	2.90483e-102	N	LDHD
1.3465e-98	1.50069	0.35	0.118	3.07419e-94	N	ACVRL1
5.66074e-97	1.57695	0.267	0.064	1.2924e-92	N	EDN3
1.83818e-93	1.62046	0.378	0.151	4.19675e-89	N	SLC22A18AS
2.84346e-90	1.94462	0.253	0.066	6.49189e-86	N	EDIL3
5.76028e-89	1.61213	0.37	0.145	1.31513e-84	N	HRCT1
8.66634e-84	1.50126	0.329	0.121	1.97861e-79	N	SPON1
4.45021e-80	1.65258	0.258	0.075	1.01603e-75	N	LOC101927043
1.21257e-75	1.53062	0.297	0.105	2.76842e-71	N	DLL1
4.85302e-75	1.62478	0.261	0.085	1.10799e-70	N	SLC28A2
3.90016e-70	1.50524	0.255	0.082	8.90446e-66	N	FRZB
4.64133e-62	1.76669	0.329	0.152	1.05966e-57	N	ANPEP
1.26839e-57	1.60362	0.691	0.606	2.89585e-53	N	RNU6-2
0	4.01009	0.583	0.074	0	T	EVADR
0	3.8453	0.844	0.09	0	T	TGFBI
0	3.69878	0.611	0.031	0	T	DPEP1
0	2.88074	0.77	0.212	0	T	S100A4
0	2.78274	0.686	0.122	0	T	FXYD5
0	2.63157	0.821	0.32	0	T	CEACAM6
0	2.30881	0.825	0.253	0	T	TM4SF1
0	2.12036	0.835	0.294	0	T	TIMP1
0	1.84354	0.869	0.287	0	T	CXCL8
0	1.61864	0.91	0.489	0	T	S100P
0	1.55927	0.978	0.876	0	T	S100A11
4.163e-301	1.89817	0.727	0.233	9.50454e-297	T	PHLDA1
1.3387e-298	2.98968	0.549	0.058	3.05639e-294	T	SERPINE2
1.01676e-290	3.62096	0.491	0.02	2.32137e-286	T	TESC
6.4828e-286	3.25648	0.498	0.028	1.48009e-281	T	AZGP1
1.6611e-282	2.10055	0.811	0.386	3.79245e-278	T	LYZ
5.19235e-268	2.5978	0.467	0.02	1.18547e-263	T	ETV4
2.51512e-266	2.49392	0.555	0.089	5.74227e-262	T	LY6E
5.35636e-266	2.30329	0.629	0.17	1.22291e-261	T	SCD
4.71796e-261	3.00516	0.483	0.04	1.07716e-256	T	BMP4
9.14823e-247	2.21635	0.542	0.088	2.08863e-242	T	FLNA
7.76215e-244	2.68487	0.466	0.04	1.77218e-239	T	PLA2G16
2.42907e-242	3.04373	0.522	0.093	5.54581e-238	T	TACSTD2
2.38712e-234	2.26751	0.462	0.043	5.45003e-230	T	APOC1
5.51579e-231	3.0382	0.486	0.065	1.25931e-226	T	SPP1
8.36988e-229	3.16249	0.409	0.015	1.91093e-224	T	FOXQ1
2.85154e-221	2.68324	0.435	0.038	6.51036e-217	T	SULT2B1
7.44944e-219	1.61058	0.538	0.115	1.70078e-214	T	ZAK
5.63019e-210	2.40786	0.448	0.059	1.28543e-205	T	TRIM29
2.1274e-205	2.99776	0.379	0.016	4.85707e-201	T	CLDN1
2.22582e-205	3.44743	0.371	0.012	5.08178e-201	T	KRT23
1.59915e-201	1.57993	0.508	0.102	3.65102e-197	T	RGS16
1.64397e-196	2.81354	0.386	0.028	3.75334e-192	T	LAMA5
2.79982e-196	3.28534	0.354	0.009	6.39228e-192	T	FABP6
4.81181e-196	1.54763	0.67	0.328	1.09858e-191	T	GTF3A
1.04663e-195	1.82843	0.553	0.148	2.38956e-191	T	ANXA1
3.14547e-195	1.60373	0.639	0.25	7.18142e-191	T	PMEPA1
1.3893e-193	2.43572	0.409	0.047	3.1719e-189	T	SERPINB5
6.68424e-187	2.90523	0.369	0.025	1.52608e-182	T	CEMIP
7.74494e-187	1.98806	0.45	0.079	1.76825e-182	T	TIMP3
6.59601e-186	2.30177	0.366	0.024	1.50594e-181	T	HKDC1
1.3879e-183	3.81328	0.336	0.01	3.16871e-179	T	LY6G6D
1.86655e-182	1.77637	0.45	0.082	4.26152e-178	T	ATP11A
5.27468e-178	1.94957	0.526	0.148	1.20426e-173	T	IFI6
2.65932e-171	1.53852	0.679	0.332	6.07149e-167	T	CXCL1
8.36131e-170	1.62824	0.38	0.044	1.90897e-165	T	LUM
1.5849e-169	1.87645	0.462	0.107	3.61848e-165	T	VSNL1
1.58771e-168	2.22457	0.466	0.114	3.62491e-164	T	CXCL14
4.06511e-168	1.62565	0.489	0.131	9.28105e-164	T	SLCO4A1
3.90273e-167	2.21708	0.649	0.323	8.91031e-163	T	TFF1
1.33392e-165	2.16145	0.341	0.026	3.04548e-161	T	INPP5D
3.75337e-163	3.50417	0.295	0.004	8.56932e-159	T	SLCO1B3
9.91388e-161	1.93377	0.37	0.047	2.26344e-156	T	TRIB3
6.17396e-160	1.76952	0.42	0.087	1.40958e-155	T	GNG4
4.74e-152	1.85311	0.323	0.027	1.08219e-147	T	RBPMS
1.60194e-150	1.6954	0.405	0.082	3.6574e-146	T	ASCL2
1.22384e-147	2.87163	0.296	0.016	2.79416e-143	T	CA9
8.11529e-147	4.12075	0.27	0.003	1.8528e-142	T	MMP7
3.43131e-145	2.32641	0.301	0.02	7.83402e-141	T	PLAU
2.7732e-143	2.61634	0.276	0.009	6.3315e-139	T	CDH3
3.20021e-141	2.34766	0.309	0.028	7.3064e-137	T	PSAT1
6.25123e-140	2.60208	0.298	0.024	1.42722e-135	T	ECM1
5.93289e-138	1.83906	0.385	0.081	1.35454e-133	T	SLC39A10
3.28587e-137	1.66882	0.3	0.027	7.50196e-133	T	PROCR
6.73436e-136	3.35099	0.26	0.007	1.53752e-131	T	LEMD1
1.46749e-135	5.7451	0.26	0.007	3.35044e-131	T	REG1A
9.46066e-135	1.73569	0.37	0.073	2.15996e-130	T	CMTM7
3.82722e-134	2.85466	0.274	0.015	8.73792e-130	T	CCAT1
4.44485e-134	1.7989	0.407	0.105	1.0148e-129	T	DMKN
1.89646e-128	2.61312	0.255	0.01	4.3298e-124	T	KRT80
1.14158e-127	3.08865	0.259	0.013	2.60633e-123	T	AHNAK2
1.34172e-127	2.37472	0.252	0.009	3.06328e-123	T	PITX1
2.35305e-127	1.58222	0.379	0.087	5.37225e-123	T	PROX1
2.59414e-126	1.88266	0.276	0.022	5.92268e-122	T	PLTP
9.87592e-126	1.51751	0.679	0.424	2.25477e-121	T	SLC2A1
4.31254e-125	1.65515	0.398	0.106	9.84595e-121	T	ANO6
2.02679e-124	2.64444	0.26	0.018	4.62737e-120	T	LINC00458
2.06215e-124	2.12211	0.344	0.067	4.70809e-120	T	LGR5
4.35747e-121	1.78549	0.292	0.035	9.94854e-117	T	LOC389602
5.05024e-121	1.94581	0.261	0.02	1.15302e-116	T	HAGHL
1.17475e-119	1.52869	0.33	0.056	2.68207e-115	T	TYROBP
1.15664e-118	1.86703	0.281	0.032	2.64072e-114	T	ACSL4
2.87624e-117	1.93393	0.263	0.023	6.56675e-113	T	KLF7
2.56503e-113	1.50118	0.354	0.083	5.85622e-109	T	SESTD1
1.84643e-112	1.69712	0.288	0.04	4.21558e-108	T	ARID3A
2.07029e-112	1.99459	0.26	0.026	4.72668e-108	T	TGM2
4.46629e-112	2.765	0.27	0.033	1.0197e-107	T	NKD1
1.27626e-109	1.73345	0.302	0.053	2.91383e-105	T	PVT1
1.79122e-108	2.19657	0.253	0.027	4.08953e-104	T	BMP7
9.89534e-108	1.55386	0.337	0.079	2.2592e-103	T	DUSP4
3.66182e-106	1.75599	0.327	0.077	8.36029e-102	T	BAMBI
7.45378e-106	1.79065	0.264	0.034	1.70177e-101	T	GABRE
1.67735e-104	1.51016	0.295	0.052	3.82956e-100	T	SLC29A1
2.21817e-102	1.59213	0.321	0.074	5.06429e-98	T	TGIF2
3.20398e-102	1.56338	0.402	0.12	7.315e-98	T	S100A9
1.02827e-100	1.58348	0.284	0.047	2.34763e-96	T	CCL2
2.15901e-100	1.63902	0.274	0.045	4.92924e-96	T	MTHFD1L
4.7047e-100	2.4186	0.255	0.036	1.07413e-95	T	S100A2
1.03521e-98	2.18395	0.251	0.034	2.36348e-94	T	PLEKHA4
2.23285e-97	1.63892	0.28	0.052	5.09782e-93	T	RHPN1
9.40708e-97	2.01584	0.285	0.057	2.14773e-92	T	BST2
3.67675e-96	1.57766	0.355	0.106	8.39439e-92	T	HILPDA
1.36721e-93	2.0228	0.264	0.048	3.12148e-89	T	ST3GAL1
2.61095e-93	1.95887	0.371	0.123	5.96107e-89	T	HSPA6
6.64058e-89	1.7013	0.285	0.067	1.51611e-84	T	FSCN1
2.32729e-87	1.54028	0.252	0.046	5.31343e-83	T	AOAH
5.40331e-86	1.7307	0.26	0.052	1.23363e-81	T	CYP2W1
6.33125e-79	1.73416	0.281	0.077	1.44549e-74	T	TNS4
4.81329e-76	1.90759	0.285	0.079	1.09892e-71	T	UBD
9.95922e-75	1.81323	0.277	0.079	2.27379e-70	T	PSTPIP2
2.23173e-14	2.08459	0.268	0.193	5.09527e-10	T	REG4

## Sheet: sheet 2 N_PT_MT_DEGs
p_val	avg_logFC	pct.1	pct.2	p_val_adj	cluster	gene
6.55759e-249	2.36744	0.628	0.172	1.49716e-244	MT	SPP1
2.52931e-247	2.19934	0.823	0.418	5.77467e-243	MT	S100A4
1.02544e-223	2.40071	0.392	0.052	2.34118e-219	MT	AHNAK2
5.37073e-223	1.69368	0.592	0.155	1.22619e-218	MT	APOC1
1.96934e-208	1.92026	0.411	0.07	4.49619e-204	MT	SLCO1B3
9.71642e-191	1.53413	0.531	0.157	2.21836e-186	MT	SULT2B1
2.37399e-183	2.17439	0.405	0.087	5.42006e-179	MT	ECM1
1.80755e-182	1.64491	0.792	0.476	4.12681e-178	MT	SLC2A1
1.24081e-180	1.7691	0.753	0.409	2.83289e-176	MT	TFF1
5.05814e-180	1.8813	0.371	0.066	1.15482e-175	MT	LINC00458
1.91149e-172	1.64526	0.428	0.102	4.36413e-168	MT	LY6G6D
1.12744e-163	2.00159	0.319	0.048	2.57406e-159	MT	SLC14A1
3.31338e-161	1.87025	0.354	0.067	7.56477e-157	MT	LEMD1
2.72257e-146	1.81341	0.353	0.075	6.21591e-142	MT	MMP7
3.8919e-144	1.69259	0.32	0.061	8.88559e-140	MT	KLK10
3.17383e-112	1.79331	0.331	0.091	7.24617e-108	MT	S100A2
2.07271e-110	1.61849	0.293	0.068	4.7322e-106	MT	KLK6
3.35961e-105	1.78867	0.451	0.188	7.67033e-101	MT	HSPA6
1.30555e-97	1.7157	0.29	0.079	2.98071e-93	MT	ADAM19
7.23002e-76	2.54657	0.269	0.087	1.65069e-71	MT	UCA1
9.91897e-62	1.55307	0.32	0.14	2.2646e-57	MT	PSTPIP2
1.4115e-54	1.65593	0.31	0.134	3.22259e-50	MT	CCL2
0	3.67084	0.916	0.057	0	N	CA1
0	3.12265	0.471	0.027	0	N	MS4A12
0	3.00137	0.667	0.095	0	N	CHP2
0	2.99768	0.954	0.143	0	N	ZG16
0	2.85334	0.54	0.049	0	N	CD177
0	2.83253	0.713	0.093	0	N	MT1M
0	2.76874	0.719	0.172	0	N	GUCA2A
0	2.74074	0.779	0.123	0	N	ADH1C
0	2.71954	0.943	0.28	0	N	CA2
0	2.61101	0.575	0.074	0	N	CA4
0	2.54782	0.595	0.053	0	N	SLC4A4
0	2.47116	0.588	0.078	0	N	MT1H
0	2.44168	0.833	0.167	0	N	NXPE4
0	2.39895	0.66	0.126	0	N	LGALS2
0	2.34941	0.83	0.149	0	N	CLCA1
0	2.34922	0.559	0.064	0	N	UGT2A3
0	2.31498	0.584	0.118	0	N	B3GNT7
0	2.21975	0.971	0.402	0	N	MT1G
0	2.2035	0.877	0.265	0	N	VSIG2
0	2.17661	0.743	0.204	0	N	MT1F
0	2.13996	0.613	0.074	0	N	NXPE1
0	2.12474	0.945	0.344	0	N	FCGBP
0	2.09478	0.785	0.292	0	N	KLK1
0	2.09289	0.811	0.12	0	N	ITLN1
0	2.04396	0.806	0.244	0	N	SLC26A2
0	2.03158	0.949	0.466	0	N	HMGCS2
0	1.89265	0.76	0.251	0	N	PADI2
0	1.85895	0.967	0.54	0	N	ITM2C
0	1.85797	0.998	0.453	0	N	PIGR
0	1.82892	0.965	0.419	0	N	MT1E
0	1.79228	0.833	0.311	0	N	WFDC2
0	1.75663	0.871	0.484	0	N	MT1X
0	1.74222	0.884	0.267	0	N	MUC4
0	1.68382	0.981	0.721	0	N	MT2A
0	1.66256	0.981	0.66	0	N	C15orf48
0	1.57546	0.944	0.452	0	N	MUC2
1.15583e-306	1.5698	0.888	0.546	2.63886e-302	N	HSD11B2
1.8212e-301	2.0083	0.56	0.094	4.15799e-297	N	HEPACAM2
1.19035e-297	2.78983	0.46	0.044	2.71769e-293	N	UGT2B17
2.51584e-295	3.04329	0.458	0.045	5.74391e-291	N	CA7
4.13013e-290	3.25609	0.424	0.027	9.42949e-286	N	PYY
2.11245e-277	2.6598	0.435	0.041	4.82293e-273	N	SCNN1B
2.66014e-261	2.0271	0.54	0.122	6.07337e-257	N	IL1R2
1.06101e-256	2.4225	0.426	0.048	2.4224e-252	N	CDKN2B-AS1
1.18434e-255	1.923	0.547	0.13	2.70398e-251	N	CHST5
3.82208e-254	4.45019	0.361	0.02	8.72619e-250	N	CHGA
1.87166e-248	2.63831	0.374	0.026	4.27318e-244	N	BEST2
2.57151e-239	2.55733	0.33	0.012	5.87102e-235	N	CLDN8
1.96186e-234	3.96302	0.347	0.021	4.47912e-230	N	GUCA2B
7.74188e-229	2.09604	0.416	0.06	1.76755e-224	N	ADTRP
3.45223e-223	2.15822	0.518	0.143	7.8818e-219	N	ST6GALNAC6
2.34676e-200	2.43578	0.293	0.015	5.3579e-196	N	CWH43
4.78334e-197	1.72161	0.507	0.127	1.09209e-192	N	LYPD8
4.00826e-196	1.50673	0.866	0.571	9.15127e-192	N	RNASE1
9.25203e-194	1.59467	0.656	0.317	2.11233e-189	N	ACADS
1.19105e-193	1.95808	0.527	0.173	2.71929e-189	N	PKIB
1.40573e-191	1.61543	0.446	0.096	3.20942e-187	N	REP15
2.46401e-189	1.61404	0.593	0.238	5.62558e-185	N	METTL7A
2.25686e-188	1.72806	0.578	0.219	5.15264e-184	N	SULT1A1
4.91766e-184	3.03163	0.279	0.016	1.12275e-179	N	GCG
5.73594e-183	1.64445	0.46	0.114	1.30957e-178	N	SPDEF
5.39525e-182	1.78112	0.467	0.126	1.23179e-177	N	SLC9A2
5.44069e-180	1.9121	0.374	0.064	1.24216e-175	N	ANO7
1.18737e-179	1.8506	0.44	0.105	2.71088e-175	N	MMP28
1.26086e-173	1.97366	0.418	0.107	2.87868e-169	N	GLIPR2
2.68092e-172	1.71643	0.406	0.089	6.12081e-168	N	LGALS9C
3.30194e-165	1.71665	0.321	0.044	7.53865e-161	N	SI
1.90819e-163	2.35126	0.276	0.026	4.3566e-159	N	SCN9A
2.42986e-161	1.79007	0.35	0.065	5.54761e-157	N	PDE3A
2.93107e-161	2.26044	0.31	0.045	6.69192e-157	N	CMAHP
5.6234e-150	1.90775	0.413	0.121	1.28388e-145	N	DENND2A
4.42292e-148	1.82233	0.417	0.122	1.0098e-143	N	TSPAN7
1.15794e-147	1.60972	0.419	0.119	2.64369e-143	N	FABP2
5.79603e-145	1.77496	0.326	0.062	1.32329e-140	N	GPT
1.38532e-141	2.07202	0.29	0.046	3.16282e-137	N	GSTA1
1.04935e-139	2.10562	0.295	0.049	2.39578e-135	N	SPIB
4.80882e-138	1.6617	0.452	0.15	1.0979e-133	N	PDE9A
1.55762e-135	2.23308	0.298	0.055	3.5562e-131	N	SULT1A2
6.23042e-135	1.70033	0.639	0.372	1.42247e-130	N	RARRES2
2.4596e-134	1.7313	0.437	0.146	5.61552e-130	N	SPINK5
3.35575e-132	1.8077	0.386	0.112	7.66152e-128	N	C2orf88
2.97006e-129	1.70579	0.296	0.057	6.78095e-125	N	MOGAT2
5.01849e-126	1.67178	0.359	0.097	1.14577e-121	N	NEURL1
1.43169e-125	1.74738	0.26	0.04	3.2687e-121	N	URAD
1.75662e-125	1.5337	0.483	0.197	4.01055e-121	N	TP53INP2
7.42366e-123	1.53768	0.391	0.124	1.6949e-118	N	MFSD4A
1.13039e-120	1.59347	0.314	0.073	2.5808e-116	N	NEU4
4.17615e-120	1.77387	0.284	0.057	9.53457e-116	N	HOXD1
1.59442e-119	1.70143	0.464	0.194	3.64023e-115	N	DHRS11
2.17001e-109	1.78461	0.433	0.187	4.95434e-105	N	MTRNR2L1
1.27232e-106	1.78572	0.276	0.063	2.90483e-102	N	LDHD
1.3465e-98	1.50069	0.35	0.118	3.07419e-94	N	ACVRL1
5.66074e-97	1.57695	0.267	0.064	1.2924e-92	N	EDN3
1.83818e-93	1.62046	0.378	0.151	4.19675e-89	N	SLC22A18AS
2.84346e-90	1.94462	0.253	0.066	6.49189e-86	N	EDIL3
5.76028e-89	1.61213	0.37	0.145	1.31513e-84	N	HRCT1
8.66634e-84	1.50126	0.329	0.121	1.97861e-79	N	SPON1
4.45021e-80	1.65258	0.258	0.075	1.01603e-75	N	LOC101927043
1.21257e-75	1.53062	0.297	0.105	2.76842e-71	N	DLL1
4.85302e-75	1.62478	0.261	0.085	1.10799e-70	N	SLC28A2
3.90016e-70	1.50524	0.255	0.082	8.90446e-66	N	FRZB
4.64133e-62	1.76669	0.329	0.152	1.05966e-57	N	ANPEP
1.26839e-57	1.60362	0.691	0.606	2.89585e-53	N	RNU6-2
6.44258e-255	3.25389	0.426	0.055	1.47091e-250	PT	REG1A
3.59734e-131	2.72679	0.311	0.066	8.2131e-127	PT	DUOX2
7.79757e-102	1.57614	0.53	0.245	1.78026e-97	PT	OLFM4
1.92624e-83	1.50105	0.781	0.607	4.39779e-79	PT	LCN2
4.88101e-82	1.63204	0.281	0.084	1.11438e-77	PT	MMP12
