# Supplementary material for: Single-cell genomic and transcriptomic landscapes of primary and metastatic colorectal cancer tumors
Source: Genome Med. 2022 Aug 16;14:93. doi: 10.1186/s13073-022-01093-z (PMC9380328; doi:10.1186/s13073-022-01093-z)
Supplement: Supplementary file 1 — Additional file 1: Table S1. Basic information of sample cohort. N, adjacent normal tissue. PT, primary tumor. LyM, lymph node metastasis. LM, liver metastasis. OM, omentummetastasis. LN, adjacent normal tissue collected from liver. Table S2. DEGs between normal epithelial cells and tumor epithelial cells. Related to Fig. 3A Table S3. Cell viability of organoids and DEGs between control and FH534-treated organoids. Related to Fig. 2. Table S4. Mitochondrial mutations of each patient. Only the sites where mutations were detected in at least two cells were listed in the table. WT, wild type. Undet, reads than least than 9X. Heter, heterozygous mutation. Homo, homozygous. T and N represent tumor and normal. Table S5. DEGs between OLFM4+SOX9- and OLFM4+SOX9+ tumor cells. Related to Fig. S10A. Table S6. Single-cell targeted cDNA Sanger sequencing result. The number inside the box represents the number of the cell barcode. Green, orange and red colors represent wild type, heterozygous mutant and homozygous mutant respectively. No color fill represents undetected. Table S7. DEGs between BRAFV600E and BRAF600WT tumor cells. Related to Fig. S10C-D. Table S8. DEGs between KRASWT and KRASmut tumor cells. Related to Fig. S10H-I. Table S9. Somatic mutations of samples. Table S10. Antibody information and sequences of primers. [file 13073_2022_1093_MOESM1_ESM.zip › Table S3.xls]

## Sheet: Overview
Contents of this file -
	Sheet	Legend
	Overview (this sheet)	Legend for the remaining sheets
	sheet 1. Down_Regulation	Down-regulated genes between control and FH535-treated
	sheet 2. Up_Regulation	Up-regulated genes between control and FH535-treated
	sheet 3. Cell Viability	Cell viability of FH535-treated organoids and non-treated organoids
	sheet 4. Cell Viability_DiffConc	Cell viability of FH535-treated and XAV-939-treated organoids
	sheet 5. CellViability_combination	Cell viability of combined GW9662 and XAV939 treated organoids

## Sheet: sheet 1 Down_Regulation
Gene	FH535	DMSO	Log2Diff
A1CF	0.542261	1.6139	-1.57349
ACAT2	2.27518	5.7659	-1.34156
ACBD7	0.725087	2.68241	-1.8873
ACOX2	1.36712	3.31558	-1.27812
ACSL6	0.136117	1.57282	-3.53043
ADAMTSL2	0.25389	1.54614	-2.6064
ADM5	0.828296	2.1675	-1.38781
AIF1L	0.848016	1.89856	-1.16275
AIM1	0.576839	1.51395	-1.39208
AK4	0.68083	1.50384	-1.14329
ALDOC	2.59887	5.50086	-1.08177
AMACR	1.85913	4.26857	-1.19912
AMBP	0.811887	1.68127	-1.0502
AMIGO1	0.715464	1.49725	-1.06537
ANG	0.744203	1.76697	-1.24751
ANLN	1.67673	5.11068	-1.60786
ANXA13	1.4522	4.17146	-1.52231
APH1B	0.648975	1.38873	-1.09753
APOBEC3B	0.812962	3.20781	-1.98033
APOBEC3G	0.250356	1.61397	-2.68857
APOC1	0.402802	3.03374	-2.91296
APOC2	0.484317	2.1186	-2.12908
ARHGAP11A	1.13639	3.91945	-1.78619
ARHGAP11B	0.337646	1.54746	-2.19632
ARHGAP33	0.397613	1.46447	-1.88094
ARHGDIG	0.547051	2.07987	-1.92674
ARHGEF19	2.04435	4.33159	-1.08325
ARHGEF25	0.0411063	1.57455	-5.25944
ARHGEF39	0.790298	2.59661	-1.71616
ARHGEF40	0.877148	1.75796	-1.00301
ASB4	0.745379	4.00943	-2.42735
ASCL5	0.853464	1.80442	-1.08013
ASF1B	1.57037	4.57346	-1.54218
ASPM	0.25081	2.82127	-3.49168
ATAD2	1.75082	3.78089	-1.1107
ATOH8	0	1.88484	#NAME?
ATP6V0A4	0.86291	2.23404	-1.37238
AUNIP	0.660666	2.41825	-1.87197
AURKB	0.912716	4.75029	-2.37978
B3GNT8	1.04921	2.10981	-1.00781
BARD1	0.506495	1.59535	-1.65525
BCAS1	0.0477329	2.20308	-5.5284
BIRC5	1.20049	5.14602	-2.09983
BLM	0.843659	2.58646	-1.61625
BRCA2	0.385075	1.48227	-1.94459
BRIP1	0.62305	2.03331	-1.70641
BUB1	0.909069	4.18903	-2.20416
BUB1B	1.18472	3.62845	-1.6148
C10orf99	0.168825	3.28727	-4.28329
C11orf52	1.06901	2.15462	-1.01115
C11orf82	0.666353	2.67547	-2.00544
C14orf105	0.345541	1.47768	-2.09641
C17orf53	0.214965	1.7518	-3.02666
C1orf21	1.15053	2.36034	-1.03669
C21orf58	0.681627	1.73915	-1.35132
C2orf72	0.644076	2.15436	-1.74196
C6orf15	0.934827	2.60093	-1.47626
C6orf223	1.76562	3.60036	-1.02797
C9orf116	0.491423	2.3704	-2.27009
C9orf152	2.22189	4.90352	-1.14203
CA12	1.20238	3.90075	-1.69785
CA9	0.206579	5.8035	-4.81216
CASC5	0.351125	1.89806	-2.43447
CCDC103	0.451986	2.16447	-2.25967
CCDC170	0.744938	1.71893	-1.20632
CCDC18	0.581452	2.21491	-1.92951
CCDC183	0.530063	3.21902	-2.60239
CCDC74A	0.371951	2.6169	-2.81468
CCNA2	1.10939	4.29859	-1.95409
CCNB1	2.52654	5.92254	-1.22905
CCNB2	1.20414	4.86976	-2.01585
CCNE2	0.887457	2.43701	-1.45736
CCNF	1.45832	3.12276	-1.09852
CD70	0.439574	1.72453	-1.97203
CDC20	2.02131	5.55279	-1.45792
CDC25A	1.3263	3.67871	-1.47179
CDC25C	0.38299	3.06153	-2.99887
CDC45	1.45527	4.1962	-1.5278
CDC7	1.21532	2.63635	-1.1172
CDCA2	1.11395	3.14872	-1.49907
CDCA3	0.898204	4.34755	-2.27509
CDCA5	1.40154	4.4229	-1.65798
CDCA7	2.22101	4.46324	-1.00687
CDCA8	1.04288	4.21316	-2.01433
CDK1	1.35316	5.41716	-2.0012
CDKN3	2.22713	4.80784	-1.1102
CELP	0.190736	1.60768	-3.07534
CELSR2	0.427271	1.51556	-1.82662
CENPA	0.357876	3.72985	-3.38158
CENPE	0.17108	2.3933	-3.80626
CENPF	0.74644	4.30499	-2.52791
CENPI	0.390738	1.43611	-1.87789
CENPK	0.828626	3.20784	-1.95281
CENPL	1.06656	2.44771	-1.19847
CENPM	1.807	3.9537	-1.12961
CENPW	1.41953	4.05945	-1.51587
CEP162	0.576284	1.57053	-1.4464
CEP55	1.0363	4.14645	-2.00044
CFB	0.648023	2.0116	-1.63423
CFTR	1.61247	4.47322	-1.47204
CHEK1	1.56804	3.78015	-1.26948
CHST13	0.536396	1.99305	-1.89361
CIB2	0.929223	2.578	-1.47215
CIT	1.25809	3.6053	-1.51889
CKAP2	2.62323	5.31948	-1.01994
CKAP2L	0.579148	2.77711	-2.26158
CKB	2.69425	8.64918	-1.68268
CKMT2	0.153069	1.81298	-3.5661
CLDN11	0.203579	1.79914	-3.14364
CLDN2	2.62819	6.26881	-1.25412
CLIC3	1.50696	3.48024	-1.20755
CLSPN	0.567488	1.87064	-1.72087
COCH	0.885983	2.17267	-1.29412
COL14A1	0.412086	1.70005	-2.04456
CRABP2	1.68774	4.14081	-1.29482
CRIP1	1.93915	4.1796	-1.10794
CRIP2	0.634943	1.81201	-1.51289
CST1	0	2.01503	#NAME?
CTGF	2.0555	4.3225	-1.07238
CTNNA2	2.35597	6.20605	-1.39736
CTTNBP2	0.600834	1.53283	-1.35116
CTXN1	0.530772	1.96059	-1.88513
CXCR4	0.441525	1.63744	-1.89088
CYBRD1	0.701683	1.78566	-1.34757
CYP2B6	1.024	2.67871	-1.38732
CYP2W1	0.226856	3.4244	-3.916
CYP4F2	0.235869	1.48027	-2.6498
CYR61	0.856598	2.29711	-1.42313
CYTIP	0.540522	2.05919	-1.92965
DACH1	0.669532	3.54832	-2.40591
DAPK2	0.5471	2.82086	-2.36626
DEPDC1	0.13096	2.44992	-4.22554
DEPDC1B	0.523179	3.37415	-2.68915
DHFR	2.00409	4.22584	-1.07629
DHRS2	0.183916	1.48704	-3.01532
DIAPH3	0.376121	2.17099	-2.52908
DKK3	0.247829	1.5961	-2.68713
DKK4	1.24236	5.7338	-2.20641
DLG3-AS1	0	1.7359	#NAME?
DLGAP5	0.316574	3.51009	-3.4709
DLL4	1.04572	2.56263	-1.29312
DLX1	0.814612	2.05061	-1.33187
DLX2	0.947367	2.3485	-1.30974
DLX4	0.886266	2.09621	-1.24197
DNA2	0.816679	2.76885	-1.76145
DNAJC18	0.769767	1.64997	-1.09994
DNMT3B	1.06982	2.53704	-1.24578
DOC2B	0.707918	1.52772	-1.10972
DPYSL3	0.223579	1.83911	-3.04015
DRD2	1.36308	4.47473	-1.71493
DSCC1	1.32783	3.5572	-1.42167
DTL	0.81143	3.06223	-1.91604
DYX1C1	0.75054	1.59657	-1.08897
DYX1C1-CCPG1	0.690951	1.653	-1.25843
DZANK1	0.45376	1.50654	-1.73123
E2F2	0.288699	1.51096	-2.38783
E2F8	0.327202	1.89519	-2.53409
ECEL1	0.378706	2.76036	-2.86571
EDN1	0.28689	1.4443	-2.33181
EFCAB11	0.702227	1.97783	-1.49391
EGLN3	1.16881	3.67888	-1.65423
EMID1	0.361619	1.66231	-2.20065
ENPP3	1.35914	3.72855	-1.45592
EPN3	0.965476	2.09163	-1.11531
ERCC6L	0.541877	2.26997	-2.06664
ERP27	0.301655	3.60355	-3.57844
ERVMER34-1	0.682954	1.95699	-1.51878
ESCO2	0.478157	2.89284	-2.59693
ESPL1	0.356569	2.75714	-2.95092
ETNK2	0.976105	2.33769	-1.25997
EXO1	0.641565	2.59287	-2.01488
F10	0.824644	3.1176	-1.91859
F13A1	0.100556	1.76737	-4.13553
FABP1	4.98656	10.4439	-1.06654
FADS1	1.67963	3.45753	-1.0416
FADS2	0.393451	1.47127	-1.90281
FAM101A	0.189493	1.6843	-3.15193
FAM111B	1.02809	3.31166	-1.68759
FAM161A	0.579964	1.4072	-1.27879
FAM198B	0.367875	1.56528	-2.08914
FAM222A	0.93137	2.38882	-1.35887
FAM64A	0.222615	3.19703	-3.84411
FAM72A	0.279547	2.61152	-3.22372
FAM72C	0.198566	1.4503	-2.86866
FAM83D	1.04404	4.4555	-2.09341
FANCD2	1.45775	3.13169	-1.10319
FANK1	0.598694	1.41734	-1.2433
FBLN1	0.439766	2.33712	-2.40993
FBLN2	0.245124	1.79735	-2.87429
FBXO5	1.48202	3.28236	-1.14717
FGF20	0.719555	3.20861	-2.15677
FGFBP1	1.50325	4.37862	-1.54239
FKBP1B	0.281819	1.51852	-2.42983
FLJ22184	0.560327	1.93437	-1.78752
FOLR1	0.0919527	2.50302	-4.76663
FOXM1	1.21292	4.28002	-1.81913
FREM1	0.319736	1.78153	-2.47816
FRMD3	0.453886	1.80771	-1.99376
GAS2L3	0.419716	1.56854	-1.90194
GCNT1	0.687458	2.2394	-1.70377
GDF11	0.902589	2.29676	-1.34746
GEN1	1.12866	2.66377	-1.23886
GINS1	1.69107	3.62638	-1.1006
GINS2	1.94638	5.04466	-1.37396
GINS4	0.944491	2.92952	-1.63306
GMPR	1.55309	3.34574	-1.10719
GPA33	0.796144	5.86093	-2.88003
GPC4	0.762622	1.92305	-1.33436
GPSM3	1.3467	2.80643	-1.05931
GPX7	0.618681	2.23976	-1.85607
GSG2	0.329466	1.56193	-2.24512
GTSE1	0.30185	3.29866	-3.44998
GUCA2A	0	1.43738	#NAME?
GZMB	0.321417	2.08889	-2.70022
HAAO	0.480939	1.67599	-1.80108
HELLS	0.634801	2.65282	-2.06315
HIST1H2AK	0.24322	1.25182	-2.3637
HIST1H4C	1.03129	2.35134	-1.18903
HIST2H2AC	0.488561	1.26665	-1.37441
HIST2H2BF	0	1.72208	#NAME?
HIST4H4	0	1.81311	#NAME?
HJURP	1.04628	4.18053	-1.99841
HMGCS2	0.429529	4.22115	-3.29681
HMGN5	0.895118	2.46107	-1.45913
HMMR	0.794933	4.50304	-2.50199
HOXA5	0.822299	1.67721	-1.02833
HOXC6	0.585196	1.42863	-1.28765
ID3	2.65533	7.0876	-1.41641
ID4	1.5262	4.4431	-1.54162
IFITM1	1.76133	7.05405	-2.00178
IGFBP2	1.38847	6.88858	-2.31071
IGSF9	1.52988	3.67532	-1.26445
IHH	1.11461	3.63501	-1.70542
IKZF4	0.739807	1.55856	-1.075
IL33	0.767455	4.82804	-2.65328
INS-IGF2	0.245087	1.53221	-2.64425
INSIG1	1.87808	4.91536	-1.38804
IQGAP3	0.887872	2.56362	-1.52976
ISM2	0	1.64364	#NAME?
ISX	0.288139	3.56676	-3.62978
ITPR2	0.74419	3.18148	-2.09596
KAL1	1.14953	3.22951	-1.49026
KAZALD1	0.592808	1.97854	-1.7388
KCNJ2	1.15435	2.4644	-1.09415
KCTD14	0.410751	1.46113	-1.83074
KCTD6	0.652483	1.65768	-1.34516
KIAA0101	1.36414	4.62972	-1.76293
KIAA1524	0.359807	2.40983	-2.74364
KIF11	0.712006	3.57412	-2.32763
KIF12	1.33256	3.74253	-1.48981
KIF14	0.287717	2.37913	-3.04771
KIF15	0.297091	2.61685	-3.13885
KIF18A	0.24429	2.51781	-3.3655
KIF18B	0.377725	3.17326	-3.07056
KIF20A	0.18716	3.40267	-4.18432
KIF20B	1.03478	3.25577	-1.65367
KIF23	0.877065	3.67064	-2.06528
KIF2C	0.619262	3.91424	-2.66011
KIF4A	0.337262	3.33941	-3.30765
KIF7	1.03022	2.08267	-1.01548
KIFC1	1.53753	4.2234	-1.45779
KISS1	1.16855	2.3731	-1.02205
KLK4	0.841166	3.6344	-2.11125
KRT83	0.74397	2.82386	-1.92435
LCN15	0	8.23268	#NAME?
LGR5	0.229021	3.22706	-3.81667
LIMD2	0.707826	1.77703	-1.328
LIN9	1.31967	2.88431	-1.12804
LINC00483	1.288	3.14138	-1.28627
LINC01091	0	2.44024	#NAME?
LINC01330	0.0756723	2.03736	-4.75079
LIPG	0.675769	2.32847	-1.78478
LMNB1	2.5691	5.35551	-1.05976
LOC100129046	0.916545	2.22169	-1.27738
LOC100131289	0.489963	1.36157	-1.47453
LOC100190940	1.63049	4.30056	-1.39922
LOC100288637	0.45489	1.78441	-1.97185
LOC100506100	1.01134	2.54723	-1.33267
LOC100506860	1.17287	2.48174	-1.08131
LOC100507424	0.939643	2.90081	-1.62627
LOC101926964	0.446379	1.47319	-1.7226
LOC101927043	0.547625	1.33865	-1.28952
LOC101927166	0.179529	1.5381	-3.09886
LOC101927318	0.90174	2.60156	-1.52859
LOC254896	0.676846	1.73882	-1.3612
LOC642846	0.837488	2.1385	-1.35246
LRFN3	0.57471	1.76863	-1.62173
LRP4	0.349896	2.19738	-2.65079
LRRC26	0.600979	2.07211	-1.78571
LRRC6	0.724767	2.16526	-1.57895
LRRN4	0.543432	1.34135	-1.30351
LTB	0.264506	1.83272	-2.79261
LY6D	0.73664	1.65276	-1.16585
LY6G6D	1.59662	6.59527	-2.04641
LY6G6E	0.477519	1.15867	-1.27884
LYPD6	0.830973	1.90408	-1.19622
MAD2L1	2.6404	5.62834	-1.09195
MAPK15	1.46395	2.96804	-1.01964
MCM10	0.663955	2.65092	-1.99734
MED14OS	0.453539	1.27139	-1.48711
MELK	1.81336	4.20979	-1.21508
MEP1A	0.0738687	2.00925	-4.76555
METTL7A	0.100964	2.51972	-4.64135
MFAP2	0.142864	2.53486	-4.14919
MFSD2A	1.4877	4.50588	-1.59872
MICB	0.353903	1.40093	-1.98497
MIR210HG	0.310498	2.23356	-2.84669
MKI67	0.961837	4.24685	-2.14253
MME	1.81337	4.14988	-1.1944
MMP7	0.708262	2.19753	-1.63353
MND1	0.995937	3.99316	-2.0034
MNS1	0.314605	1.62068	-2.36499
MT1A	0.310397	2.04463	-2.71966
MT3	0.200317	3.55144	-4.14805
MTBP	0.822166	2.47713	-1.59117
MTFR2	0.882253	3.06383	-1.79607
MYB	1.37759	4.88114	-1.82507
MYBL2	1.69053	4.50524	-1.41413
MYH7B	0.254863	3.55236	-3.80098
NCAPG	1.07269	3.33864	-1.63803
NCAPG2	1.46458	4.04777	-1.46664
NCAPH	0.377352	2.80522	-2.89413
NCOR1P1	0.405164	1.62377	-2.00277
NDC80	0.713097	2.55895	-1.84338
NDRG2	1.37473	3.48286	-1.34113
NEIL3	0.158635	1.74205	-3.457
NEK2	0.868194	4.68061	-2.43061
NFE2	0.604465	4.78942	-2.98612
NGFR	0.959288	3.56628	-1.89439
NLGN2	0.451412	1.46128	-1.69472
NMU	0.263939	2.86373	-3.43962
NOD2	0.760108	2.3128	-1.60537
NOX1	0	2.72059	#NAME?
NR0B2	0.95671	3.41778	-1.83691
NR2F1	1.26909	2.90625	-1.19536
NREP	1.12516	2.90908	-1.37043
NRGN	0.150159	1.89988	-3.66134
NRXN3	0.65347	3.15199	-2.27007
NUDT6	0.749452	1.68411	-1.16808
NUF2	0.809842	4.34397	-2.4233
NUSAP1	1.74392	5.22914	-1.58424
NXPH3	0.345428	2.37842	-2.78355
OBSL1	0.740116	2.84838	-1.94432
OIP5	0.919641	3.22554	-1.8104
OLFML3	0.0944107	1.76895	-4.2278
ORC1	0.405791	2.17351	-2.42122
ORC6	2.31107	4.65663	-1.01072
PAG1	0.390674	1.62234	-2.05403
PAPSS2	0.447763	2.12839	-2.24896
PARPBP	1.42755	3.45231	-1.27402
PART1	1.02974	2.2998	-1.15923
PBK	0.980412	4.45476	-2.18389
PBX1	0.275792	1.67027	-2.59843
PCK1	0.55147	2.33793	-2.08388
PCSK9	0.467303	3.42405	-2.87327
PCYOX1L	1.51139	3.1229	-1.04701
PDZK1	0.843427	2.4476	-1.53703
PDZRN3	0.543467	1.85502	-1.77117
PFKFB4	1.46757	3.26272	-1.15265
PGM5	0.246648	2.48663	-3.33367
PHLDB2	0.647245	1.43975	-1.15343
PHYHIPL	0.814467	3.01883	-1.89006
PIF1	0.11249	1.78401	-3.98725
PIGZ	1.85228	3.77851	-1.02852
PKMYT1	1.3877	3.65834	-1.39849
PKN3	0.577449	1.59976	-1.47009
PLA2G2A	0.272044	5.27311	-4.27674
PLCH1	0.356094	1.48176	-2.05698
PLEKHS1	0	1.63989	#NAME?
PLK1	1.33467	4.69115	-1.81346
PLK4	0.434856	2.63625	-2.59988
POLE2	0.557892	2.66302	-2.255
POLQ	0.370578	2.07852	-2.48771
POP1	1.42881	2.94051	-1.04126
PPP2R2C	1.27131	3.5128	-1.46631
PRAC2	1.27428	2.78712	-1.1291
PRC1	1.84152	4.76602	-1.37189
PRR11	0.781762	3.95643	-2.3394
PRR19	1.36414	2.77707	-1.02557
PRR9	0	1.86718	#NAME?
PRSS56	0.181241	3.95183	-4.44653
PRUNE2	0.647785	1.56226	-1.27005
PSRC1	1.03216	3.37068	-1.70738
PTPRD	0.434779	1.79104	-2.04245
PTPRO	0.157694	1.83073	-3.53722
PTPRR	0.256952	1.93349	-2.91164
PVRL3	1.30653	3.02725	-1.21227
PXMP2	1.35155	3.78127	-1.48425
PYGL	0.175231	2.15888	-3.62295
RAB15	1.35387	2.74915	-1.02189
RAB37	0.509892	1.7696	-1.79516
RAD51	1.06996	2.88352	-1.43027
RAD51AP1	0.852667	3.31798	-1.96025
RAD54B	1.71873	3.96635	-1.20647
RAD54L	0.867247	3.39099	-1.96719
RASGRF1	1.10287	2.9589	-1.4238
RASL11A	0.942007	2.21911	-1.23617
RASL11B	0.305185	1.58376	-2.37559
RBBP8NL	1.5864	3.82854	-1.27104
RBL1	1.29386	2.68128	-1.05124
REN	0.120851	1.53555	-3.66746
RHOBTB2	1.28502	2.58888	-1.01053
RIBC2	0.178514	1.67511	-3.23014
RIIAD1	0.59306	3.24627	-2.45254
RIMBP2	0.599982	1.64738	-1.45718
RLN2	0.524012	2.1542	-2.03948
RMI2	1.26115	3.34177	-1.40587
RNASE1	1.8686	6.74086	-1.85097
RNASE4	0.977106	2.67529	-1.45311
RNASE6	0.38086	2.1408	-2.49082
RRM2	2.44461	5.82518	-1.2527
RTKN2	0.567178	2.36973	-2.06285
S100A1	0.500198	1.41075	-1.49589
S100A3	0.668501	2.69991	-2.01391
SAMD13	0.557154	1.71979	-1.62609
SBK1	0.592712	1.72052	-1.53745
SCARNA2	0.403764	1.90442	-2.23777
SCARNA9	0.379865	4.29421	-3.49884
SCARNA9L	0	1.67172	#NAME?
SCD5	0.653864	2.4832	-1.92514
SCG2	2.02601	4.46821	-1.14106
SCML2	0.60298	1.5946	-1.40301
SELENBP1	1.66806	5.19109	-1.63787
SESN3	1.70393	3.72324	-1.12769
SGOL1	0.472572	2.70428	-2.51664
SGOL2	1.07483	3.32875	-1.63087
SHCBP1	0.526817	2.63295	-2.3213
SIX1	0.576858	1.45284	-1.33259
SKA1	0.536732	2.13076	-1.9891
SKA3	0.597813	3.31041	-2.46924
SLC16A9	0.646448	1.87739	-1.53812
SLC27A3	0.965804	2.6034	-1.4306
SLC29A4	0.401627	1.91422	-2.25283
SLC2A12	0.912907	2.63632	-1.52999
SLC2A3	1.79059	6.14604	-1.77922
SLC43A3	0.469211	1.59739	-1.76741
SLC51B	0.3461	1.62921	-2.23491
SLC7A8	2.08472	4.34388	-1.05913
SMARCA1	0.388243	2.17876	-2.48848
SMC2	1.68873	3.50854	-1.05493
SMIM1	1.2681	3.17309	-1.32322
SMIM10	1.12625	2.44837	-1.1203
SMO	0.332782	2.1978	-2.72341
SMPX	0	1.7472	#NAME?
SOSTDC1	0.24525	2.18776	-3.15713
SOX6	0.572039	2.01491	-1.81653
SPA17	1.93672	4.02361	-1.05487
SPAG5	1.27211	4.09496	-1.68662
SPATA17	0.78033	1.69981	-1.12322
SPATA24	0.303259	1.54002	-2.34433
SPC24	0.920124	2.367	-1.36316
SPC25	1.09554	3.91098	-1.83589
SPEG	0.838624	2.26983	-1.43649
ST6GAL2	1.08102	3.34213	-1.62838
ST6GALNAC1	0.0715929	1.5682	-4.45314
STIL	0.455902	2.55491	-2.48648
STXBP6	0.51966	1.75578	-1.75648
SUV39H1	1.38055	3.08013	-1.15775
SYNGAP1	0.694696	1.44769	-1.0593
SYT8	0.676707	1.65959	-1.29423
TACC3	1.83502	4.86374	-1.40627
TCF19	1.2375	2.71157	-1.1317
TCTN2	1.37276	2.90324	-1.08059
TERC	0	1.67902	#NAME?
THBS1	0.672921	2.50784	-1.89794
TICRR	0.276567	1.64373	-2.57127
TK1	2.13489	5.01661	-1.23255
TLE2	0.617335	3.66389	-2.56925
TLX1	0.480578	1.43629	-1.57951
TMEM132A	1.38176	2.85382	-1.04638
TMEM150C	1.31672	2.79439	-1.08559
TMEM173	1.28557	3.20785	-1.3192
TMEM211	0	2.27247	#NAME?
TMEM237	1.24088	2.59488	-1.0643
TMEM25	1.00876	2.1857	-1.11551
TNFAIP8L1	1.02952	3.58379	-1.79952
TNFRSF11A	0.413817	1.42835	-1.78729
TNFRSF11B	0.651345	2.53114	-1.95829
TNNC1	0.158093	1.23892	-2.97024
TOP2A	2.03814	6.21472	-1.60844
TPX2	2.57062	5.71911	-1.15368
TRAIP	1.14743	2.74601	-1.25893
TRIP13	1.73458	3.84016	-1.14658
TROAP	0.6361	3.93063	-2.62744
TRPV4	0.845299	1.73015	-1.03336
TSPAN12	0.407852	1.53655	-1.91358
TTK	0.698265	3.48804	-2.32057
UBD	0.590188	3.15931	-2.42036
UBE2C	3.02187	7.23666	-1.25988
UCP2	2.74628	6.06354	-1.14268
UHRF1	2.18863	4.51803	-1.04567
UNC93A	1.08602	2.39201	-1.13918
UXT-AS1	0.620552	1.8117	-1.54572
VASH1	0.588052	1.4021	-1.25358
VASH2	0.675267	1.87356	-1.47225
VENTX	0.131761	1.9917	-3.91801
WASF1	1.2648	2.60498	-1.04237
WDR62	0.644475	2.44117	-1.92138
WDR76	0.609701	2.04948	-1.74908
WNK4	0.141435	2.68144	-4.24479
XRCC2	0.847833	2.20078	-1.37617
ZAP70	0.357042	1.57196	-2.1384
ZBTB12	0.916427	3.02934	-1.72491
ZFP37	0.565295	1.60973	-1.50974
ZNF273	0.747263	1.6548	-1.14697
ZNF280A	0.576294	1.47266	-1.35355
ZNF385A	1.34161	3.15125	-1.23196
ZNF596	0.576434	1.35727	-1.23548
ZNF618	0.606631	1.49709	-1.30327
ZNF681	0.714843	1.54539	-1.11227
ZNF69	0.819883	1.89799	-1.21098
ZNF792	0.886702	1.9042	-1.10267
ZNF883	0.845072	1.81053	-1.09926
ZNF93	0.882859	1.76779	-1.00169
ZSWIM5	0.764637	1.67021	-1.12718
ZWINT	2.27971	5.30041	-1.21725

## Sheet: sheet 2 Up_Regulation
Gene	FH535	DMSO	Log2Diff
AADAC	1.55005	0.770204	1.009
AADACP1	1.60641	0.584234	1.45922
AAK1	2.2335	0.860703	1.37572
ABHD16B	1.79351	0.802316	1.16054
ABLIM2	3.94435	1.77069	1.15548
ABLIM3	3.09946	0.10946	4.82353
ADCY7	2.05061	0.678171	1.59633
ADM2	4.45455	1.42862	1.64066
ADRA1D	1.8492	0.269719	2.77737
ADRB2	3.13381	1.52132	1.04259
AGAP11	2.96018	0.528001	2.48707
AGPAT9	4.1457	1.08331	1.93617
AGT	2.821	1.27859	1.14166
AHNAK2	2.71252	0.116565	4.54043
AKAP12	3.64643	0.844291	2.11067
AKAP2	2.72546	1.18398	1.20286
AKR1C1	3.36482	1.44822	1.21624
ALDH1L2	1.81508	0.388456	2.22421
AMIGO2	2.11431	0.841463	1.32922
ANKFN1	2.37119	0.654218	1.85777
ANKRD29	1.58751	0.374666	2.08309
ANKRD33	1.50068	0.248572	2.59388
AQP11	1.37782	0.605712	1.18568
AQP7P3	1.67906	0.691395	1.28007
ARG2	4.24388	1.34006	1.66308
ARHGEF4	3.35042	0.247347	3.75973
ATG9B	4.19932	0.626975	2.74367
ATP2B4	3.17598	0.978448	1.69863
B3GALT5	1.84596	0.554959	1.73392
BEAN1	1.74029	0.453611	1.9398
BEX2	5.61964	2.54009	1.1456
BHLHA15	2.22907	0	Inf
BHLHE41	1.47932	0.612912	1.27118
BMS1P4	1.47032	0.689811	1.09186
C10orf95	2.34117	0.777723	1.5899
C15orf62	4.83476	1.76791	1.4514
C16orf45	2.23883	0.624268	1.84251
C19orf26	1.50491	0.493172	1.60951
C19orf71	1.95418	0.7846	1.31654
C1orf192	1.77634	0.574788	1.62781
C4orf32	2.40841	0.629071	1.93678
C6orf141	1.91848	0.568959	1.75357
C6orf52	1.64117	0.502331	1.70801
C7orf13	1.91007	0.899868	1.08584
C9orf24	1.86858	0.419438	2.15542
CALB2	5.29672	0.225793	4.55202
CAP2	1.58882	0.641917	1.30749
CASP5	2.7969	0.196164	3.83369
CATSPER2P1	1.40024	0.598993	1.22506
CCDC159	2.78181	1.09054	1.35099
CCK	1.51749	0.35322	2.10304
CCPG1	5.3914	2.3681	1.18693
CCRL2	2.47591	0.905865	1.45059
CD163L1	1.5788	0.723504	1.12576
CD22	2.43788	0.528202	2.20646
CD274	1.68559	0.750306	1.1677
CD55	4.97686	2.22968	1.1584
CDHR2	2.83123	0.784488	1.8516
CDKN2B	4.41104	1.83306	1.26686
CDYL2	2.07312	0.896368	1.20964
CELSR1	3.03994	1.23723	1.29693
CLCF1	1.80611	0.270397	2.73974
CLGN	5.00604	0.546677	3.19491
COBLL1	2.55736	1.17208	1.12559
COL16A1	2.32971	0.809769	1.52457
CORO2B	1.80442	0.129224	3.80358
COX6B2	2.52539	0.0988571	4.67502
CPE	1.52298	0.653739	1.22011
CPEB2	2.61106	0.99285	1.39499
CPLX1	2.05192	0.779086	1.39712
CREB5	1.53968	0.224843	2.77564
CST7	6.45496	3.20989	1.00789
CSTA	4.40607	0.641741	2.77943
CTB-118N6.3	1.48109	0.588428	1.33172
CYP1A1	3.71109	1.37858	1.42866
CYP1B1	1.56456	0.353975	2.14404
CYP4F3	2.97536	1.04317	1.5121
DENND3	2.47116	1.18465	1.06072
DENND5B	1.45164	0.593615	1.29008
DUSP5	5.42908	2.27568	1.25441
DUSP8	2.62683	1.10594	1.24805
EEF1A2	2.19758	0.97958	1.16568
EGFR	3.24971	1.55625	1.06224
EIF4E3	2.00892	0.934081	1.1048
ELL2	3.13935	1.1961	1.39213
EMP3	4.70769	1.19992	1.97208
EPHA4	1.94232	0.632259	1.61919
EPHB1	1.6919	0.461526	1.87416
ERN1	3.43722	1.52724	1.17031
ETS1	2.62564	0.689947	1.92811
FA2H	5.24748	2.56526	1.03252
FAM129A	3.15847	0.022708	7.11988
FAM83B	1.42639	0.623934	1.19291
FBXL16	2.43544	0.932012	1.38576
FGF9	2.24109	0.591234	1.9224
FGFR2	2.49732	1.03944	1.26458
FIBCD1	2.91261	1.37255	1.08545
FICD	2.31536	0.95931	1.27117
FKBP1A-SDCBP2	1.09473	0.536747	1.02826
FLNC	2.14713	0.351232	2.61191
FOXL1	1.76624	0.539575	1.71079
FTCDNL1	1.48862	0.655954	1.18231
FXYD4	3.21236	0.287212	3.48344
GAB2	3.58563	1.36121	1.39734
GAS5-AS1	1.3003	0.498845	1.38219
GBP1	1.46555	0.678122	1.11183
GBP2	2.56408	0.845166	1.60114
GEM	2.61773	1.11772	1.22776
GFOD1	2.23834	0.741516	1.59388
GIPR	2.20077	0.815965	1.43143
GJA3	2.91058	1.27679	1.18879
GK	3.59031	0.773311	2.21499
GNA15	2.14193	0.855186	1.3246
GPR115	2.40017	0.646162	1.89317
GRB10	4.71664	1.95997	1.26693
GSTM2	2.9865	1.02269	1.54609
GULP1	5.23723	2.38769	1.13319
HCG4B	1.91352	0.229284	3.06102
HCN1	1.61496	0.707238	1.19123
HCP5	3.45191	1.46427	1.23721
HDAC9	2.51433	0.246914	3.34809
HEY1	2.78635	1.22289	1.18808
HIVEP2	2.57333	1.1046	1.22012
HLA-F	6.10642	2.59987	1.23189
HOXD-AS2	3.16004	0.779955	2.01848
HS1BP3-IT1	2.0063	0.580971	1.788
HSD17B2	1.72531	0.820657	1.07201
HSD17B3	1.8023	0.493364	1.86911
IFITM5	1.53497	0.610115	1.33105
IGFBP1	4.15846	0.189976	4.45216
IL17C	1.85172	0	Inf
IL1A	1.67687	0.202155	3.05224
IL1RAP	1.91882	0.77387	1.31005
IL1RN	1.52857	0.599057	1.35141
IL20RB	1.40135	0.355936	1.97712
IL6R	3.76353	1.02621	1.87476
INTS6-AS1	1.5257	0.762527	1.00061
ISG20	5.64767	2.41834	1.22364
ITGA3	6.87713	3.3682	1.02983
ITGB7	3.18286	0.420713	2.91941
ITPKA	5.85481	2.36341	1.30875
JADE1	2.04599	0.768604	1.41249
JAK2	2.95971	1.11945	1.40267
JMJD7-PLA2G4B	2.44037	1.01664	1.26329
KHDRBS3	2.83417	1.25496	1.17528
KIF21B	4.73741	2.1354	1.1496
KLF9	2.49052	1.0486	1.24798
KLHL29	2.87497	1.35122	1.08929
KLHL35	1.91754	0.895131	1.09909
KRT17	3.90838	1.49799	1.38354
LAIR2	1.74689	0.757134	1.20617
LAMA3	6.40529	2.30088	1.47708
LAMP3	5.09832	0.362146	3.81538
LAT	2.31346	0.997271	1.214
LAT2	3.31332	0.670781	2.30436
LBH	1.42193	0.581256	1.2906
LINC00460	3.0232	0.987548	1.61415
LINC00520	2.65583	0	Inf
LINC00589	1.53573	0.744729	1.04414
LINC00941	1.75847	0.414653	2.08435
LINC01138	2.70156	0.779164	1.79379
LINC01245	2.66342	0	Inf
LINC01272	1.71084	0.226391	2.91782
LMO4	3.61566	1.52417	1.24623
LOC100128770	2.17337	1.0584	1.03805
LOC100130872	1.41415	0.664188	1.09027
LOC100652768	1.41636	0.500111	1.50187
LOC100996255	1.56071	0.674283	1.21077
LOC100996437	1.6388	0.601222	1.44667
LOC101927136	3.39245	1.43177	1.24453
LOC150381	1.80604	0.88711	1.02565
LOC344887	1.66949	0.199499	3.06496
LONRF3	2.14002	0.850171	1.3318
LRRTM1	1.97898	0.534812	1.88766
LTBP1	1.94272	0.620722	1.64606
LUCAT1	2.07198	0	Inf
LYPD3	3.50894	1.60045	1.13256
LYST	2.0297	0.814062	1.31805
MAP1B	2.12633	0.087743	4.59894
MBOAT2	3.2108	1.21133	1.40634
MFAP3L	1.88958	0.544155	1.79598
MID2	1.43147	0.691373	1.04996
MIR22HG	3.85127	1.47368	1.38591
MIR3648	6.13705	0	Inf
MLPH	2.29929	0.974921	1.23783
MMP28	1.42175	0.438716	1.69631
MOCOS	3.94033	1.79373	1.13536
MPP3	2.01505	0.916354	1.13684
MSMP	1.57965	0.274993	2.52214
MTRNR2L9	2.04418	0	Inf
N4BP3	1.78601	0.889829	1.00514
NEURL3	1.98228	0.800313	1.30852
NLRC5	3.29354	0.562318	2.55018
NOS3	4.01768	1.1007	1.86794
NOTCH3	2.15463	0.825824	1.38353
NRP2	2.57179	1.07996	1.2518
NUPR1	1.44059	0.590113	1.2876
OBSCN	1.52207	0.607328	1.32549
PADI1	3.63054	1.72184	1.07623
PDGFA	3.79789	1.23758	1.61768
PELI2	1.93848	0.667945	1.53712
PGAM2	1.78094	0.701383	1.34436
PHOSPHO2-KLHL23	1.73508	0.710443	1.28821
PITPNM3	1.46025	0.316148	2.20755
PKP1	1.99035	0.763138	1.383
PLA2G4C	1.8213	0.300432	2.59986
PLAU	3.63063	1.45678	1.31744
PLCXD2	1.74975	0.559271	1.64553
PLEKHG1	2.85291	0.684738	2.05881
PLEKHN1	2.61961	0.836694	1.64658
PLK3	4.7048	1.99762	1.23585
PMP22	3.75861	1.73987	1.11122
POPDC3	1.89985	0.627758	1.59761
PPP1R1C	1.97161	0.283124	2.79987
PRH1	1.24826	0.542449	1.20236
PRKG2	1.53589	0.35078	2.13043
PRSS1	5.15725	0.587365	3.13427
PRSS12	4.07016	1.60137	1.34578
PRSS3P2	1.74954	0	Inf
PRSS53	1.34842	0.649135	1.05468
PSORS1C1	1.22386	0.611057	1.00206
PTAFR	1.61373	0.456062	1.8231
PTPRCAP	2.01264	0.690318	1.54375
PTPRH	3.97208	1.66462	1.25471
PXDC1	3.49879	1.10068	1.66846
RAB3IL1	1.66477	0.580451	1.52008
RASA3	4.02065	1.87148	1.10325
RENBP	3.76676	1.77651	1.08428
RIMS3	1.64066	0.564271	1.53981
RND1	3.59095	1.59413	1.1716
RNF223	2.91936	1.08705	1.42524
RPL13AP20	1.73787	0.516953	1.74921
RPL13P5	2.81406	1.22124	1.20431
RPL23AP64	1.80882	0.85302	1.0844
RPS17	2.58034	0	Inf
RPS6KA2	3.18953	1.38518	1.20326
RRAGD	2.72169	1.01729	1.41977
SAMD4A	1.56222	0.62588	1.31964
SCARNA16	1.55519	0	Inf
SDCBP2	5.68562	2.81709	1.01311
SECTM1	2.45852	0.942543	1.38316
SEMA6A	2.49561	1.12686	1.14709
SEMA7A	2.36851	0.70939	1.73933
SEPP1	1.95894	0.971016	1.01251
SERPINB8	3.31619	1.34814	1.29856
SERPIND1	2.24708	0.502598	2.16058
SGMS2	2.34956	0.61744	1.92802
SGPP2	4.69107	2.26439	1.0508
SH2D5	1.76238	0.171812	3.35862
SH3PXD2A-AS1	2.7951	1.35951	1.03981
SLC15A1	1.51757	0.588866	1.36575
SLC16A4	3.25686	1.40243	1.21555
SLC16A6	1.41152	0.300644	2.23112
SLC22A15	2.52985	0.871665	1.53721
SLC22A3	4.21523	1.02893	2.03446
SLC6A9	3.79787	1.72446	1.13905
SLC7A5P2	1.80226	0.865331	1.05848
SLC9A2	1.58372	0.363308	2.12405
SLC9A7	1.37176	0.604317	1.18265
SLFN5	5.0705	1.25937	2.00943
SMIM2-AS1	2.38959	1.06368	1.1677
SNAI2	2.8489	0.37267	2.93444
SNCG	5.01479	1.47556	1.76493
SNORA81	2.45247	0	Inf
SNORD17	3.45071	1.18034	1.5477
SPATA6L	1.27908	0.631222	1.01889
SPTBN5	4.11845	1.66732	1.30457
ST3GAL1	3.482	1.02049	1.77065
ST6GALNAC2	2.68185	0.520405	2.36552
STEAP1	6.11548	2.90833	1.07227
STEAP2	3.12325	1.27473	1.29285
STYK1	1.44542	0.334671	2.11067
SYNJ1	1.41156	0.655082	1.10754
SYT13	1.84124	0.671272	1.45571
TAGLN	3.25162	0.58029	2.48631
TFF2	3.39907	1.17307	1.53485
THSD4	1.92463	0.505506	1.92878
TIMP2	6.16719	2.75592	1.16208
TIMP4	2.55446	0.779505	1.71239
TLCD2	2.0851	0.521447	1.99953
TMEM154	2.15382	0.5617	1.93902
TMEM158	3.55225	1.13551	1.64539
TNC	5.43134	2.12186	1.35598
TREML2	2.31401	0.112643	4.36057
TTC39A	2.80003	1.3478	1.05484
TYMP	3.13499	1.52923	1.03565
ULBP1	1.48939	0.280275	2.4098
ULBP2	2.73916	1.10984	1.30338
UNC5B	3.61464	0.733999	2.3
UNC5B-AS1	2.68835	0	Inf
UPP1	6.27449	2.67217	1.23149
VLDLR	2.26212	0.462381	2.29052
WNT7B	1.93781	0.218908	3.14604
XYLT1	2.35447	0.399625	2.55868
YJEFN3	1.47544	0.689428	1.09768
ZBED2	1.94737	0.0736695	4.72431
ZCWPW1	1.36295	0.665871	1.03342
ZFYVE28	2.45887	1.08798	1.17634
ZNRF2P2	1.97183	0.71524	1.46304

## Sheet: sheet 3 Cell Viability
	DMSO_rep1	DMSO_rep2	DMSO_rep3	FH535_15um_rep1	FH535_15um_rep2	FH535_15um_rep3
0h	7745000	7251000	8429000	7745000	7251000	8429000
120h	37400000	63700000	68000000	8219000	9644000	10030000

## Sheet: sheet 4 Cell Viability_DiffConc
O#L	conc(μm)	5fu_rep1	5fu_rep2	5fu_rep3	fh535_rep1	fh535_rep2	fh535_rep3	gw9662_rep1	gw9662_rep2	gw9662_rep3	nc_1	xav939_rep1	xav939_rep2	xav939_rep3	nc_2
	100	6724000	5845000	6003000	6751000	7426000	7046000	3045000	3332000	3090000	34980000	21570000	24840000	26090000	34920000
	31.6456	9599000	9544000	10160000	8507000	9214000	11120000	12190000	11030000	12760000	34660000	24540000	24930000	26630000	35570000
	10.0144	12980000	12170000	11710000	22170000	23420000	23030000	34940000	36290000	36620000	40850000	31020000	31700000	32940000	38510000
	3.16912	20120000	20470000	20220000	32250000	34880000	34710000	38880000	38300000	41240000	42800000	33410000	35120000	34350000	38590000
	1.00289	30460000	32940000	31540000	37830000	37760000	37570000	41510000	39950000	38170000	37030000	37060000	36710000	38660000	39940000
	0.317369	38900000	40830000	38760000	40160000	43720000	40790000	43780000	43010000	44020000	42760000	40350000	40170000	41300000	43910000
O#H	conc(μm)	5fu_rep1	5fu_rep2	5fu_rep3	fh535_rep1	fh535_rep2	fh535_rep3	gw9662_rep1	gw9662_rep2	gw9662_rep3	nc_1	xav939_rep1	xav939_rep2	xav939_rep3	nc_2
	100	7857000	9416000	8178000	5286000	5265000	5429000	2290000	2186000	2247000	31820000	21680000	19790000	17330000	34510000
	31.6456	12010000	12470000	14270000	6752000	6040000	6334000	7517000	8514000	7235000	35730000	23520000	25160000	25300000	32310000
	10.0144	16000000	15990000	14380000	15900000	16590000	15780000	33830000	34930000	32460000	37470000	32860000	30800000	30720000	35210000
	3.16912	21980000	22090000	24240000	27110000	27600000	27420000	38010000	35230000	38490000	35850000	29720000	31640000	33360000	34500000
	1.00289	28510000	30360000	30280000	32360000	31270000	33970000	37710000	36840000	38240000	34690000	36700000	37140000	35690000	37630000
	0.317369	33450000	33300000	35330000	36620000	31980000	32470000	34720000	34390000	36110000	33390000	35620000	35360000	38860000	34590000
O#Y	conc(μm)	fh535_rep1	fh535_rep2	fh535_rep3	nc_1	xav939_rep1	xav939_rep2	xav939_rep3	nc_2
	100	17490000	17830000	17600000	68510000	46890000	44250000	47670000	67000000
	31.6456	12710000	12600000	12980000	68940000	58350000	57450000	56510000	74000000
	10.0144	25570000	20000000	26800000	67990000	62040000	62540000	67480000	70410000
	3.16912	43060000	48390000	49280000	62640000	63520000	62350000	68110000	71900000
	1.00289	61200000	57640000	57970000	63640000	66350000	64260000	72030000	67070000
	0.317369	68520000	61130000	71270000	65760000	70510000	71980000	73850000	65700000

## Sheet: sheet5CellViability_combination
O#L	ATP_value_rep_1									O#L	ATP_value_rep_2
			GW9662										GW9662
		conc(μm)	0	80	40	20	10	5				conc(μm)	0	80	40	20	10	5
	XAV939	0	34320000	4301000	7575000	24200000	33510000	34000000			XAV939	0	37870000	4145000	7369000	21360000	33140000	36320000
		200	20300000	3390000	8454000	18480000	19960000	21560000				200	22500000	3951000	7301000	15980000	18470000	20890000
		100	21850000	4544000	7767000	19790000	22090000	23980000				100	21740000	4264000	7842000	20040000	22060000	22010000
		50	21680000	4615000	8297000	18690000	23600000	23650000				50	23930000	5281000	8156000	17860000	23060000	23510000
		25	26800000	4780000	8258000	20220000	26600000	24940000				25	27850000	4374000	7565000	19720000	25130000	27160000
		12.5	27570000	4290000	6718000	21890000	27130000	29160000				12.5	29560000	4619000	7313000	20590000	27860000	26820000
	Cell Viability(%)_rep_1										Cell Viability(%)_rep_2
			GW9662										GW9662
		conc(μm)	0	80	40	20	10	5				conc(μm)	0	80	40	20	10	5
	XAV939	0	1	0.119158	0.209863	0.670453	0.928383	0.941959			XAV939	0	1	0.114836	0.204156	0.591772	0.918133	1.00623
		200	0.562405	0.0939188	0.234215	0.511982	0.552985	0.597313				200	0.623355	0.109461	0.202272	0.442721	0.511705	0.578751
		100	0.605347	0.12589	0.215182	0.548275	0.611996	0.664358				100	0.602299	0.118133	0.21726	0.555202	0.611165	0.60978
		50	0.600637	0.127857	0.229866	0.5178	0.65383	0.655215				50	0.662973	0.146308	0.225959	0.494805	0.63887	0.651337
		25	0.742485	0.132428	0.228785	0.560188	0.736944	0.690954				25	0.771575	0.12118	0.209586	0.546336	0.696218	0.752459
		12.5	0.763818	0.118853	0.18612	0.606455	0.751628	0.807868				12.5	0.81895	0.127968	0.202604	0.570439	0.771852	0.743039
