# Supplementary material for: Single-cell genomic and transcriptomic landscapes of primary and metastatic colorectal cancer tumors
Source: Genome Med. 2022 Aug 16;14:93. doi: 10.1186/s13073-022-01093-z (PMC9380328; doi:10.1186/s13073-022-01093-z)
Supplement: Supplementary file 1 — Additional file 1: Table S1. Basic information of sample cohort. N, adjacent normal tissue. PT, primary tumor. LyM, lymph node metastasis. LM, liver metastasis. OM, omentummetastasis. LN, adjacent normal tissue collected from liver. Table S2. DEGs between normal epithelial cells and tumor epithelial cells. Related to Fig. 3A Table S3. Cell viability of organoids and DEGs between control and FH534-treated organoids. Related to Fig. 2. Table S4. Mitochondrial mutations of each patient. Only the sites where mutations were detected in at least two cells were listed in the table. WT, wild type. Undet, reads than least than 9X. Heter, heterozygous mutation. Homo, homozygous. T and N represent tumor and normal. Table S5. DEGs between OLFM4+SOX9- and OLFM4+SOX9+ tumor cells. Related to Fig. S10A. Table S6. Single-cell targeted cDNA Sanger sequencing result. The number inside the box represents the number of the cell barcode. Green, orange and red colors represent wild type, heterozygous mutant and homozygous mutant respectively. No color fill represents undetected. Table S7. DEGs between BRAFV600E and BRAF600WT tumor cells. Related to Fig. S10C-D. Table S8. DEGs between KRASWT and KRASmut tumor cells. Related to Fig. S10H-I. Table S9. Somatic mutations of samples. Table S10. Antibody information and sequences of primers. [file 13073_2022_1093_MOESM1_ESM.zip › Table S5.xls]

## Sheet: P4_DEGs_TP53_Sociated
Gene	p_val	avg_logFC	pct.1	pct.2	p_val_adj		Patient #4 DEGs between OLFM4+ cells and OLFM4+SOX9+ cells
GMPS	8.29944e-21	-1.51601	0.08	0.944	1.89484e-16
NMD3	3.88075e-19	-1.73889	0.045	0.778	8.86014e-15
SLC39A10	4.2454e-19	-1.91704	0.054	0.806	9.69267e-15
CBWD5	8.43478e-19	-1.61606	0.089	0.917	1.92574e-14
EIF3M	3.09524e-18	-1.51058	0.107	0.889	7.06674e-14
ELOVL1	3.3429e-18	-1.89284	0.08	0.861	7.63218e-14
SMYD2	5.06059e-18	-1.90263	0.045	0.75	1.15538e-13
GTPBP10	6.08674e-18	-1.96527	0.098	0.861	1.38966e-13
GTF3C3	1.0613e-17	-2.45785	0.045	0.722	2.42305e-13
TCP1	2.43569e-17	-1.7427	0.188	0.944	5.56092e-13
WDR11	5.53329e-17	-1.86239	0.036	0.694	1.26331e-12
RNR2	5.60793e-17	2.08473	1	1	1.28035e-12
MRPL24	8.43255e-17	-1.97351	0.089	0.806	1.92523e-12
CTPS1	1.31968e-16	-2.50165	0.054	0.694	3.01297e-12
TP53RK	2.86663e-16	-1.84894	0.134	0.889	6.54481e-12
MPZL2	3.22023e-16	-1.89211	0.054	0.722	7.35212e-12
HEXB	4.10256e-16	-1.74716	0.116	0.861	9.36655e-12
UBA2	4.5623e-16	-1.5365	0.098	0.833	1.04162e-11
GEMIN6	5.20599e-16	-1.74766	0.027	0.639	1.18858e-11
RAB3IP	7.09667e-16	-1.50553	0.179	0.972	1.62024e-11
NAA38	7.9798e-16	-1.51607	0.312	1	1.82187e-11
RFWD3	9.24832e-16	-1.58934	0.071	0.75	2.11148e-11
FOPNL	9.79006e-16	-1.57997	0.161	0.889	2.23517e-11
IDH1	1.0544e-15	-1.67402	0.214	0.972	2.4073e-11
PCCA	1.3528e-15	-2.29921	0.089	0.778	3.08858e-11
NUP160	1.40408e-15	-2.04898	0.089	0.75	3.20566e-11
NAA50	1.55727e-15	-1.53389	0.214	0.944	3.55539e-11
CCNY	1.58427e-15	-1.57103	0.054	0.694	3.61704e-11
IL20RA	2.56566e-15	-1.51423	0.045	0.667	5.85766e-11
SLC7A1	2.61019e-15	-1.93877	0.143	0.861	5.95933e-11
DHPS	2.92612e-15	-2.4188	0.045	0.639	6.68062e-11
TXNDC12	2.99394e-15	-1.51553	0.241	0.972	6.83547e-11
SHMT1	3.02728e-15	-2.78109	0.009	0.528	6.91158e-11
MRPS28	4.36309e-15	-1.62713	0.089	0.75	9.96138e-11
WDR48	4.80309e-15	-1.69619	0.054	0.694	1.09659e-10
ZNF562	5.01561e-15	-1.52861	0.062	0.694	1.14511e-10
COQ3	5.76459e-15	-2.19081	0.045	0.639	1.31611e-10
NUP88	6.19159e-15	-2.37383	0.036	0.611	1.4136e-10
DRG1	6.20837e-15	-1.51407	0.107	0.806	1.41743e-10
PDSS1	6.7508e-15	-2.14213	0.018	0.556	1.54127e-10
MEST	1.3724e-14	-1.73057	0.036	0.611	3.13332e-10
RACGAP1	1.69404e-14	-1.58513	0.036	0.611	3.86766e-10
NOL10	1.83384e-14	-1.50898	0.098	0.778	4.18685e-10
ZMYND11	2.08152e-14	-2.00395	0.045	0.639	4.75231e-10
SNX4	2.77519e-14	-1.96755	0.098	0.75	6.33604e-10
TIMM23	2.90297e-14	-1.85161	0.098	0.75	6.62777e-10
CAT	3.09834e-14	-1.52094	0.134	0.833	7.07382e-10
JAGN1	3.36114e-14	-1.81145	0.152	0.833	7.67383e-10
GTF2A2	4.04124e-14	-1.5957	0.25	0.944	9.22656e-10
RBMXL1	4.66533e-14	-1.56497	0.125	0.833	1.06514e-09
MPG	5.41097e-14	-1.71945	0.134	0.806	1.23538e-09
ORC5	6.74851e-14	-1.58094	0.062	0.667	1.54075e-09
ALG5	6.82203e-14	-1.55826	0.214	0.917	1.55754e-09
KRR1	8.06575e-14	-1.91973	0.045	0.611	1.84149e-09
STEAP1	9.35184e-14	-1.58884	0.071	0.694	2.13512e-09
WARS2	1.01006e-13	-1.56304	0.054	0.639	2.30607e-09
MTX1	1.01726e-13	-1.59106	0.134	0.806	2.3225e-09
ZW10	1.12666e-13	-2.83001	0	0.444	2.57227e-09
SUCLA2	1.19259e-13	-1.74899	0.08	0.694	2.72279e-09
ERAP1	1.19555e-13	-1.57114	0.062	0.667	2.72956e-09
COQ7	1.41568e-13	-1.76731	0.089	0.722	3.23214e-09
DDAH1	1.53859e-13	-1.74251	0.232	0.917	3.51276e-09
CRYZ	1.64241e-13	-1.6183	0.054	0.639	3.74979e-09
RPUSD3	2.3701e-13	-1.87697	0.107	0.722	5.41118e-09
DDC	3.32703e-13	-1.77946	0.062	0.639	7.59595e-09
ERI2	4.03947e-13	-1.64144	0.018	0.5	9.2225e-09
UCHL5	4.16738e-13	-1.87254	0.125	0.75	9.51454e-09
JMJD8	4.57687e-13	-1.63867	0.045	0.583	1.04495e-08
KIAA1804	4.65329e-13	-2.01178	0.08	0.667	1.06239e-08
TMEM209	4.80983e-13	-1.76552	0.045	0.583	1.09813e-08
C11orf49	5.51651e-13	-1.85681	0.116	0.722	1.25947e-08
MAP3K7	5.62733e-13	-1.60843	0.098	0.722	1.28478e-08
ARMC5	5.69124e-13	-1.70739	0.027	0.528	1.29937e-08
NR2C2AP	6.41511e-13	-1.52441	0.062	0.639	1.46463e-08
MRPL40	7.45582e-13	-1.6081	0.134	0.778	1.70224e-08
SCCPDH	7.53281e-13	-1.53298	0.17	0.806	1.71982e-08
EXOSC7	7.73417e-13	-1.59162	0.152	0.806	1.76579e-08
SRD5A1	7.8357e-13	-2.57194	0	0.417	1.78897e-08
INO80C	8.77327e-13	-1.55391	0.036	0.556	2.00302e-08
KIF9	1.01733e-12	-1.72546	0.107	0.722	2.32268e-08
HUNK	1.18684e-12	-1.75362	0.098	0.694	2.70968e-08
EXOSC5	1.24401e-12	-1.52001	0.152	0.806	2.84021e-08
MSH2	1.49529e-12	-1.69895	0.089	0.667	3.41389e-08
YRDC	1.55014e-12	-1.52054	0.107	0.722	3.53912e-08
ARHGAP45	1.69174e-12	-2.16362	0.054	0.583	3.86242e-08
TSSC1	1.77444e-12	-2.01684	0.054	0.583	4.05121e-08
DUS2	1.92646e-12	-2.50719	0.018	0.472	4.3983e-08
GPN3	1.99701e-12	-1.52439	0.125	0.75	4.55938e-08
C7orf26	2.21301e-12	-1.52687	0.062	0.611	5.05252e-08
THNSL2	2.40117e-12	-1.68589	0.018	0.472	5.4821e-08
CARNMT1	2.53526e-12	-2.47753	0.027	0.5	5.78824e-08
RMDN2	2.99007e-12	-1.91327	0.018	0.472	6.82662e-08
FAM98A	3.05412e-12	-1.71905	0.062	0.611	6.97287e-08
EIF2B2	3.12919e-12	-2.03696	0.071	0.611	7.14425e-08
FZD6	3.52258e-12	-2.07069	0.018	0.472	8.04239e-08
CTDSPL	4.07047e-12	-1.52439	0.098	0.694	9.29329e-08
TEAD4	4.50642e-12	-1.71118	0.027	0.5	1.02886e-07
MED7	4.74682e-12	-1.76651	0.027	0.5	1.08375e-07
CNTROB	4.78585e-12	-1.53166	0.054	0.583	1.09266e-07
ZNF431	4.78585e-12	-1.62766	0.054	0.583	1.09266e-07
UROD	4.86543e-12	-1.57236	0.107	0.694	1.11083e-07
HACL1	4.96941e-12	-1.92017	0.062	0.583	1.13456e-07
GPN1	4.99175e-12	-1.8382	0.045	0.556	1.13967e-07
UTP23	5.01501e-12	-1.74471	0.054	0.583	1.14498e-07
RNASEH1	5.4487e-12	-1.86539	0.062	0.583	1.24399e-07
BEX4	5.85569e-12	-1.5262	0.08	0.639	1.33691e-07
SLFN13	6.47656e-12	-1.67114	0.027	0.5	1.47866e-07
PRAP1	8.9068e-12	-1.67346	0.268	0.917	2.03351e-07
FAIM	1.00119e-11	-1.9553	0.071	0.611	2.28581e-07
PYM1	1.01908e-11	-2.16876	0.045	0.528	2.32665e-07
PIR	1.05204e-11	-2.45856	0.027	0.472	2.4019e-07
B9D1	1.47286e-11	-1.79062	0.125	0.694	3.3627e-07
MYO19	1.51403e-11	-2.2948	0.027	0.472	3.45669e-07
NEPRO	1.63698e-11	-1.82913	0.116	0.694	3.7374e-07
NUDT7	1.71377e-11	-1.5744	0.054	0.556	3.9127e-07
RBAK	1.82828e-11	-1.86876	0.018	0.444	4.17416e-07
ACE2	1.90336e-11	-1.51265	0.045	0.528	4.34555e-07
ZMYND19	2.09388e-11	-1.97071	0.045	0.528	4.78053e-07
DOLK	2.44123e-11	-1.9649	0.036	0.5	5.57358e-07
MOB1B	2.52542e-11	-1.75003	0.018	0.444	5.76579e-07
METTL7B	2.66454e-11	-1.63068	0.018	0.444	6.08342e-07
DPH6	2.7845e-11	-1.75274	0.045	0.528	6.3573e-07
ZNF574	2.8724e-11	-2.36944	0.062	0.556	6.55797e-07
DPF2	3.17618e-11	-1.70829	0.08	0.611	7.25154e-07
SLC18A2	3.17618e-11	-1.74021	0.08	0.611	7.25154e-07
RFC5	3.5265e-11	-1.50727	0.045	0.528	8.05136e-07
DDX28	3.62401e-11	-1.72878	0.027	0.472	8.27399e-07
ERMP1	3.69659e-11	-1.60384	0.045	0.528	8.43969e-07
TMEM267	3.8747e-11	-1.64897	0.045	0.528	8.84633e-07
APCDD1	4.49998e-11	-2.13443	0.062	0.556	1.02739e-06
MIEF1	4.65369e-11	-1.63502	0.08	0.611	1.06248e-06
QPCT	5.14441e-11	-2.14702	0.062	0.556	1.17452e-06
KHNYN	5.52744e-11	-1.70457	0.071	0.583	1.26197e-06
SYNE4	6.03422e-11	-1.98233	0.054	0.528	1.37767e-06
GCNT1	6.2278e-11	-1.52967	0.098	0.639	1.42187e-06
PEX3	6.26456e-11	-2.41837	0.036	0.472	1.43026e-06
FAM24B	6.4677e-11	-2.04807	0.009	0.389	1.47664e-06
NPRL2	6.47049e-11	-1.58839	0.089	0.611	1.47728e-06
PREP	6.70275e-11	-1.52346	0.179	0.778	1.5303e-06
PLEKHA3	7.15883e-11	-1.6125	0.071	0.583	1.63443e-06
UBL4A	8.23043e-11	-1.64113	0.161	0.75	1.87909e-06
BBS1	9.80514e-11	-2.23785	0.018	0.417	2.23861e-06
SPIN4	1.03429e-10	-1.82315	0.018	0.417	2.36138e-06
CLN5	1.03429e-10	-2.03987	0.018	0.417	2.36138e-06
MRPL35	1.06904e-10	-1.53351	0.116	0.667	2.44072e-06
USP39	1.11134e-10	-1.77685	0.116	0.667	2.5373e-06
SHQ1	1.13622e-10	-1.88915	0.027	0.444	2.59411e-06
RNF2	1.13622e-10	-1.92076	0.027	0.444	2.59411e-06
CDK5	1.14103e-10	-1.53485	0.045	0.5	2.60509e-06
PM20D2	1.53859e-10	-1.57049	0.134	0.694	3.51274e-06
PMS2P1	1.53878e-10	-1.87765	0.027	0.444	3.51318e-06
TTI1	1.61823e-10	-1.59273	0.027	0.444	3.69458e-06
STRADB	1.78778e-10	-1.66666	0.054	0.528	4.08168e-06
JCHAIN	1.82431e-10	2.54949	0.973	1	4.16507e-06
RP9	1.97808e-10	-1.93893	0.027	0.444	4.51616e-06
ALOXE3	2.19182e-10	-1.59345	0.071	0.556	5.00415e-06
SMG8	2.29516e-10	-2.70679	0	0.333	5.24008e-06
TBC1D22B	2.29818e-10	-1.74902	0.027	0.444	5.24698e-06
MRPL15	2.4786e-10	-1.50677	0.179	0.778	5.65888e-06
DBF4	2.952e-10	-1.53743	0.152	0.722	6.73972e-06
RNF186	4.12576e-10	-1.71429	0.295	0.861	9.41952e-06
TEAD2	4.16472e-10	-2.53806	0.018	0.389	9.50848e-06
PRKAR1B	4.51885e-10	-2.11824	0.027	0.417	1.0317e-05
ARL11	4.60211e-10	-1.99271	0.009	0.361	1.05071e-05
WRB	6.08968e-10	-1.81499	0.009	0.361	1.39033e-05
MUC2	6.09657e-10	2.49145	0.946	1	1.39191e-05
LOC389602	6.16539e-10	-1.70033	0.098	0.611	1.40762e-05
ANGEL2	6.16801e-10	-1.76443	0.062	0.528	1.40822e-05
TGFBR3	6.32384e-10	-2.16215	0.045	0.472	1.4438e-05
FAM86DP	6.69633e-10	-1.89788	0.018	0.389	1.52884e-05
PLOD2	7.19177e-10	-1.78625	0.125	0.667	1.64195e-05
NAT1	7.59103e-10	-1.6517	0.045	0.472	1.73311e-05
GTPBP3	9.07995e-10	-1.52442	0.054	0.5	2.07304e-05
C19orf57	9.16272e-10	-1.86545	0.018	0.389	2.09194e-05
CDK5RAP1	1.14905e-09	-1.77385	0.089	0.556	2.6234e-05
NAPB	1.34632e-09	-1.74515	0.027	0.417	3.07378e-05
DCAF1	1.45895e-09	-1.83856	0	0.306	3.33094e-05
DEPTOR	1.45895e-09	-2.24607	0	0.306	3.33094e-05
MOSPD2	1.45895e-09	-2.43288	0	0.306	3.33094e-05
JMY	1.6113e-09	-1.52425	0.098	0.583	3.67876e-05
ZNF880	2.04375e-09	-2.2537	0.009	0.333	4.66608e-05
TMEM158	2.2125e-09	-1.59021	0.062	0.5	5.05135e-05
PLCB1	2.41681e-09	-2.65578	0.009	0.333	5.51782e-05
C10orf88	2.44694e-09	-1.98789	0.054	0.472	5.58661e-05
OGG1	2.55532e-09	-2.12635	0.009	0.333	5.83404e-05
FAS	3.01883e-09	-2.10454	0.009	0.333	6.8923e-05
BAG4	3.3119e-09	-1.76822	0.054	0.472	7.56139e-05
GTDC1	3.43038e-09	-2.01284	0.018	0.361	7.83191e-05
MOK	3.56384e-09	-2.11357	0.009	0.333	8.1366e-05
ATP6V0A2	3.71412e-09	-1.5811	0.045	0.444	8.47971e-05
SPINK4	3.78339e-09	2.29661	0.92	1	8.63786e-05
SCRN2	4.10519e-09	-1.78646	0.054	0.472	9.37256e-05
RBM48	4.21778e-09	-1.97651	0.018	0.361	9.62962e-05
RAB23	4.67487e-09	-1.99298	0.018	0.361	0.000106732
DUSP14	4.92114e-09	-1.84658	0.018	0.361	0.000112355
EPDR1	4.92114e-09	-1.98443	0.018	0.361	0.000112355
KIAA0391	5.06918e-09	-2.01869	0.045	0.444	0.000115734
DHRS4-AS1	5.25036e-09	-2.03221	0.071	0.5	0.000119871
ZBTB33	5.78742e-09	-1.67408	0.045	0.444	0.000132133
DUS4L	6.27003e-09	-1.93258	0.036	0.417	0.000143151
FAM98B	6.32026e-09	-1.57374	0.045	0.444	0.000144298
ARV1	6.96087e-09	-1.70351	0.071	0.5	0.000158924
ACTR8	7.84991e-09	-1.62399	0.071	0.5	0.000179221
TESMIN	9.08608e-09	-2.41383	0	0.278	0.000207444
FBXL17	9.08608e-09	-3.39891	0	0.278	0.000207444
ASCC1	1.13897e-08	-2.08426	0.045	0.417	0.000260038
HS6ST2	1.46957e-08	-2.16562	0.009	0.306	0.000335518
MCUB	1.64038e-08	-1.83442	0.009	0.306	0.000374515
FUNDC1	2.13416e-08	-1.52078	0.054	0.444	0.000487249
RBMS1	2.16941e-08	-2.46355	0.071	0.472	0.000495299
LMNB1	2.17108e-08	-1.54318	0.08	0.5	0.00049568
PHF7	2.27666e-08	-2.0198	0.009	0.306	0.000519785
TP53	2.33045e-08	-2.54023	0.036	0.389	0.000532065
USP31	2.52019e-08	-1.57171	0.054	0.444	0.000575385
SLC9A6	2.64162e-08	-1.61119	0.027	0.361	0.000603108
TMEM139	2.74714e-08	-1.60474	0.071	0.472	0.0006272
STX6	2.90472e-08	-1.61175	0.027	0.361	0.000663176
RAB11B-AS1	3.00551e-08	-1.74915	0.018	0.333	0.000686189
MTX3	3.04563e-08	-1.83426	0.027	0.361	0.000695347
PPTC7	3.04563e-08	-2.0307	0.027	0.361	0.000695347
FCGBP	3.09379e-08	3.12288	0.911	1	0.000706344
PLTP	3.19536e-08	-1.67896	0.036	0.389	0.000729533
MBLAC2	3.34762e-08	-1.64609	0.027	0.361	0.000764295
C19orf12	3.4936e-08	-1.5311	0.018	0.333	0.000797623
POLR3H	3.67857e-08	-1.51174	0.027	0.361	0.000839854
ANLN	3.82187e-08	-1.81783	0.036	0.389	0.000872571
LOC100288152	4.01862e-08	-2.22869	0.062	0.444	0.000917492
CCL5	5.01189e-08	1.6137	0.92	1	0.00114426
KAT7	6.23045e-08	-1.90256	0.062	0.444	0.00142247
AMOT	6.83094e-08	-2.14531	0.054	0.417	0.00155957
KIF18A	7.58989e-08	-1.55802	0.062	0.444	0.00173285
KIF20B	8.26066e-08	-1.69052	0.134	0.583	0.00188599
INTS2	8.3808e-08	-1.55533	0.054	0.417	0.00191342
MTFR2	9.2305e-08	-2.03963	0.009	0.278	0.00210742
PTCD2	1.08564e-07	-1.7077	0.009	0.278	0.00247862
ZP3	1.14575e-07	-2.26934	0.009	0.278	0.00261586
SERPINA6	1.16155e-07	-1.758	0.036	0.361	0.00265193
TMEM187	1.20908e-07	-1.75649	0.009	0.278	0.00276045
PRTFDC1	1.20908e-07	-1.83609	0.009	0.278	0.00276045
FIBCD1	1.25655e-07	-1.53643	0.054	0.417	0.00286883
ACSM3	1.30557e-07	-1.73012	0.027	0.333	0.00298075
ZNF740	1.32641e-07	-1.77853	0.018	0.306	0.00302834
RNLS	1.34605e-07	-1.69337	0.009	0.278	0.00307317
PIGV	1.34605e-07	-1.82388	0.009	0.278	0.00307317
GPATCH3	1.38553e-07	-1.77182	0.036	0.361	0.0031633
ZNF337	1.44774e-07	-1.51593	0.036	0.361	0.00330534
PPT2	1.53885e-07	-2.17228	0.018	0.306	0.00351334
POC1A	1.54312e-07	-1.76093	0.071	0.444	0.0035231
AQP7P3	1.61671e-07	-1.70647	0.018	0.306	0.00369111
LRRK1	1.69837e-07	-1.76323	0.018	0.306	0.00387755
C1orf112	1.69837e-07	-1.96066	0.018	0.306	0.00387755
KRBOX4	1.72473e-07	-1.5622	0.036	0.361	0.00393773
CSRP2	1.80161e-07	-2.08007	0.036	0.361	0.00411325
HSPA4L	1.80547e-07	-1.5372	0.027	0.333	0.00412206
SDHAP1	1.80547e-07	-1.58018	0.027	0.333	0.00412206
C5orf30	1.85268e-07	-1.58021	0.116	0.528	0.00422986
GPATCH1	1.89051e-07	-1.74678	0.027	0.333	0.00431623
GLOD5	2.27108e-07	-1.56335	0.027	0.333	0.00518511
CYBB	2.41006e-07	2.42281	0.134	0.667	0.0055024
MYNN	2.51196e-07	-1.58063	0.071	0.444	0.00573506
ZHX1	3.07836e-07	-1.59371	0.08	0.444	0.00702819
HTR3B	3.41962e-07	3.4105	0.634	0.222	0.00780734
MINCR	5.09742e-07	-2.09633	0.045	0.361	0.0116379
TSTD2	5.37899e-07	-2.34218	0.036	0.333	0.0122808
EXOSC1	5.47579e-07	-1.75982	0.17	0.556	0.0125018
ART3	5.86248e-07	-1.71399	0.036	0.333	0.0133846
F8A1	6.00303e-07	-1.72587	0.045	0.361	0.0137055
MON1A	6.00785e-07	-2.30842	0.027	0.306	0.0137165
QSOX2	6.2526e-07	-1.75662	0.045	0.361	0.0142753
IFT22	6.51216e-07	-1.5491	0.045	0.361	0.0148679
SH2B3	7.3751e-07	1.76044	0.098	0.528	0.0168381
ELF4	7.5776e-07	-1.69363	0.036	0.333	0.0173004
RTKN2	7.88671e-07	-2.27285	0.027	0.306	0.0180061
KCNH8	7.88671e-07	-2.62195	0.027	0.306	0.0180061
SPATC1L	8.08356e-07	-1.87779	0.018	0.278	0.0184556
CIDECP	8.08356e-07	-1.94633	0.018	0.278	0.0184556
THOC5	8.08356e-07	-2.03168	0.018	0.278	0.0184556
ASPM	8.24993e-07	-1.69306	0.036	0.333	0.0188354
MTERF1	8.25046e-07	-1.80604	0.027	0.306	0.0188366
YBX2	8.90295e-07	-1.52319	0.018	0.278	0.0203263
REEP6	8.90295e-07	-1.83402	0.018	0.278	0.0203263
ZNF57	9.02703e-07	-1.72754	0.027	0.306	0.0206096
RPL23AP82	9.36548e-07	-1.60318	0.045	0.361	0.0213823
SPDL1	9.36726e-07	-1.73263	0.036	0.333	0.0213864
KLHL26	1.13164e-06	-1.58174	0.018	0.278	0.0258364
RPL13P5	1.20547e-06	-1.68953	0.036	0.333	0.0275222
ZNF200	1.25694e-06	-1.57671	0.036	0.333	0.0286972
MAML1	1.48247e-06	-1.56472	0.098	0.472	0.0338462
HOXA11	1.79932e-06	-1.64142	0.045	0.333	0.0410803
ZXDB	2.29915e-06	-1.5055	0.054	0.361	0.052492
TMEM191A	3.23814e-06	-1.65069	0.036	0.306	0.07393
ASGR1	3.51731e-06	-1.59823	0.036	0.306	0.0803037
DCBLD2	3.51731e-06	-1.8908	0.036	0.306	0.0803037
KAZN	3.51731e-06	-1.91159	0.036	0.306	0.0803037
LRRC31	3.67703e-06	-2.29595	0.027	0.278	0.0839504
OSCP1	3.97974e-06	-1.65254	0.036	0.306	0.0908614
TMEM231	3.97974e-06	-1.80816	0.036	0.306	0.0908614
C6orf47	4.01425e-06	-1.6348	0.027	0.278	0.0916493
CHST4	4.19378e-06	-1.82065	0.027	0.278	0.0957482
ZNF174	4.38099e-06	-1.65627	0.027	0.278	0.100022
TBC1D31	4.68763e-06	-1.57471	0.036	0.306	0.107023
TACSTD2	4.88261e-06	-1.6691	0.036	0.306	0.111475
HSD17B7P2	5.21306e-06	-1.71943	0.027	0.278	0.119019
EGFR	5.74305e-06	-1.9361	0.036	0.306	0.13112
ALDOC	5.75202e-06	-1.82543	0.062	0.361	0.131324
ENPP2	6.21591e-06	1.80186	0.071	0.417	0.141915
LRP8	6.3995e-06	-1.57406	0.062	0.361	0.146107
RRP36	6.86928e-06	-1.72872	0.062	0.361	0.156833
HDAC4	8.19865e-06	1.69266	0.045	0.333	0.187183
IL23A	1.23803e-05	-1.58647	0.429	0.917	0.282654
PUSL1	1.24431e-05	-1.77177	0.045	0.306	0.284087
TINAG	1.51578e-05	-1.95922	0.036	0.278	0.346067
HCFC2	1.92369e-05	-1.84825	0.036	0.278	0.439198
IGLL5	2.51826e-05	2.48683	0.786	0.889	0.574944
ALOX5AP	2.59267e-05	1.50052	0.116	0.5	0.591932
PDLIM7	3.63996e-05	1.59336	0.045	0.306	0.831039
MARVELD2	5.73114e-05	-1.78422	0.045	0.278	1
ASB9	6.6218e-05	-1.79557	0.045	0.278	1
MSRA	7.11479e-05	-1.56712	0.045	0.278	1
CAV1	7.52899e-05	2.25361	0.08	0.389	1
UGDH-AS1	7.83441e-05	1.56807	0.902	1	1
TFF3	8.31281e-05	1.62093	0.991	1	1
MCAM	8.61524e-05	1.90676	0.116	0.472	1
ZNF585B	0.000108797	2.57057	0.625	0.444	1
DERL3	0.000109041	1.52001	0.205	0.694	1
COL6A1	0.000112469	1.87573	0.107	0.444	1
OLFML3	0.000125118	1.52352	0.045	0.278	1
G0S2	0.000162665	1.99381	0.205	0.639	1
PTPRC	0.000192197	2.04384	0.125	0.472	1
IGFBP5	0.000201585	1.64865	0.179	0.611	1
ITGB2	0.00023371	1.67045	0.116	0.444	1
TBCD	0.000243929	1.59208	0.062	0.306	1
KLF3-AS1	0.000284525	1.98351	0.071	0.333	1
MITF	0.000321044	1.63014	0.062	0.306	1
PTGS2	0.00064777	2.34382	0.188	0.583	1
COL6A2	0.000756604	1.61846	0.116	0.417	1
ZNF692	0.000840809	1.6437	0.107	0.389	1
CDKN3	0.000916856	-1.58586	0.125	0.361	1
C1QC	0.000964188	2.42256	0.179	0.556	1
ITLN1	0.00104539	2.28787	0.723	0.917	1
CES4A	0.00106297	1.8277	0.062	0.278	1
CD274	0.00106297	1.76176	0.062	0.278	1
PARP12	0.00131638	2.81076	0.598	0.5	1
PIAS1	0.0015203	1.50651	0.161	0.472	1
LOC101926898	0.00153742	1.77663	0.161	0.5	1
MS4A7	0.00204439	1.55531	0.08	0.306	1
QPCTL	0.00214543	1.76269	0.116	0.389	1
PLCG2	0.00215285	2.17251	0.339	0.083	1
PIBF1	0.00239799	1.71835	0.17	0.5	1
TYROBP	0.00241007	1.85521	0.241	0.667	1
LOC440300	0.00248703	2.88393	0.321	0.083	1
LOC100129434	0.00250801	1.92009	0.732	0.917	1
PRRG2	0.00267042	1.7596	0.071	0.278	1
NBR2	0.00288518	1.56588	0.071	0.278	1
CXCL8	0.0029647	1.5904	0.866	1	1
IKZF3	0.00303699	1.59454	0.071	0.278	1
PPP1R3B	0.00330149	1.57849	0.098	0.333	1
FCER1G	0.00376541	1.60054	0.312	0.806	1
MMP9	0.00388321	2.55754	0.125	0.389	1
LINC00504	0.00415864	2.03724	0.768	1	1
GPR183	0.00471043	2.2882	0.295	0.778	1
CLEC2D	0.00575881	1.86987	0.107	0.333	1
LINC00907	0.00611976	2.05444	0.08	0.278	1
YLPM1	0.00612666	1.72015	0.241	0.583	1
BCL2A1	0.00637001	2.26644	0.25	0.667	1
EPHA1-AS1	0.00651218	3.17476	0.286	0.083	1
CSF1R	0.00668696	2.13381	0.134	0.389	1
PABPC1L	0.00821027	1.58219	0.098	0.306	1
ABCC9	0.00954617	1.66559	0.688	0.917	1
LCP2	0.00972319	2.87943	0.098	0.306	1
SLAMF7	0.0116416	2.0657	0.17	0.444	1
ZNF543	0.0118367	1.50189	0.143	0.389	1
WNT5A	0.0118745	1.72441	0.089	0.278	1
CCDC69	0.0126566	2.2629	0.089	0.278	1
C1QA	0.0137324	2.23046	0.295	0.75	1
IL1A	0.0141838	1.81254	0.134	0.361	1
COL3A1	0.0143432	2.7736	0.268	0.667	1
FGL2	0.0177353	3.2777	0.107	0.306	1
MAF	0.0177353	2.73393	0.107	0.306	1
PEAK1	0.0189374	1.71272	0.152	0.389	1
MINK1	0.0197362	1.63113	0.098	0.278	1
C1QB	0.0217627	1.99656	0.295	0.694	1
MXRA7	0.0346447	1.5404	0.125	0.306	1
RGS5	0.036655	2.40202	0.286	0.139	1
F2R	0.0373138	1.98185	0.161	0.389	1
LOC646214	0.0387123	2.08731	0.134	0.333	1
FCAR	0.0392156	2.16432	0.107	0.278	1
PLCG1	0.0409525	1.78205	0.125	0.306	1
EMC3-AS1	0.0423245	2.06357	0.125	0.306	1
PARD6G	0.0459255	1.53871	0.125	0.306	1
DOCK5	0.0477171	1.52133	0.268	0.583	1
VIM	0.047916	2.47347	0.598	0.889	1
SLC17A5	0.0527745	1.66712	0.196	0.417	1
LSM11	0.054289	2.13315	0.116	0.278	1
CHKB	0.0560886	1.67155	0.116	0.278	1
ZG16	0.0581494	3.07608	0.625	0.889	1
TAGAP	0.0600663	2.15534	0.143	0.333	1
PLAT	0.067962	1.53367	0.161	0.361	1
TBC1D22A	0.0692946	1.60614	0.179	0.389	1
ATP2A3	0.0696195	1.95019	0.562	0.667	1
APOL2	0.0698788	1.78957	0.134	0.306	1
CTSZ	0.0706021	2.3006	0.205	0.444	1
FRMD4A	0.0740581	1.57154	0.125	0.278	1
LUM	0.0742224	2.26674	0.286	0.611	1
MYO9B	0.0747957	1.6292	0.304	0.611	1
CALD1	0.0795136	2.11867	0.295	0.639	1
SPARC	0.0806038	2.09513	0.304	0.639	1
ISG20	0.0836961	1.54554	0.277	0.583	1
SKA1	0.0856489	1.94467	0.152	0.333	1
FSTL1	0.0858651	1.76802	0.295	0.639	1
DIP2A	0.0872475	1.63383	0.295	0.583	1
DOCK11	0.0873305	2.1619	0.125	0.278	1
COL4A1	0.0878533	1.79036	0.625	0.917	1
FFAR4	0.0900591	3.19313	0.268	0.167	1
CLCA1	0.0921681	3.44722	0.527	0.667	1
EPN3	0.0937998	1.53906	0.143	0.306	1
LINC00506	0.105398	2.18477	0.312	0.667	1
SLC13A1	0.119707	1.74635	0.161	0.333	1
DHDDS	0.123386	1.78176	0.196	0.389	1
IL7R	0.124481	1.832	0.17	0.333	1
SERPINA3	0.13107	2.74801	0.134	0.278	1
FYB	0.136394	3.16502	0.134	0.278	1
AMN	0.144952	2.19429	0.196	0.389	1
CXCL14	0.154219	2.23927	0.384	0.778	1
PLXND1	0.158511	2.21944	0.196	0.389	1
ICAM1	0.16431	1.85253	0.375	0.778	1
REG4	0.172347	1.70724	0.518	0.667	1
ZNF454	0.182745	1.5419	0.304	0.583	1
PARP15	0.185572	1.93263	0.58	0.778	1
PRDM1	0.203174	2.23733	0.205	0.389	1
DHRS9	0.208813	2.00163	0.179	0.333	1
BCAS1	0.209344	2.05176	0.482	0.583	1
ARSA	0.214683	1.51976	0.312	0.583	1
CD177	0.215795	2.96972	0.25	0.472	1
LAPTM5	0.220909	3.331	0.304	0.583	1
RGS1	0.220939	1.88303	0.634	0.944	1
RAPGEF1	0.224398	2.35463	0.196	0.361	1
GGA1	0.232291	1.62826	0.304	0.556	1
LCP1	0.233881	1.92497	0.268	0.5	1
MAPK8IP3	0.244545	1.99333	0.205	0.361	1
TYMP	0.247909	2.06127	0.321	0.583	1
LINC00261	0.252106	2.34166	0.366	0.361	1
COL4A2	0.254181	1.83288	0.562	0.833	1
GREB1	0.259982	2.01019	0.17	0.306	1
GSN	0.265834	2.01267	0.661	0.944	1
MS4A6A	0.276485	2.71398	0.17	0.306	1
DCAF5	0.286878	1.74978	0.179	0.306	1
PDE4B	0.29062	2.56	0.232	0.417	1
PLEK	0.293307	2.91082	0.205	0.361	1
LOC643406	0.339842	2.65775	0.223	0.389	1
IL1B	0.347348	2.55569	0.491	0.944	1
BBC3	0.367919	1.70269	0.33	0.556	1
SLC7A5P2	0.373198	2.18757	0.214	0.361	1
IFNLR1	0.382164	1.99149	0.17	0.278	1
GNB4	0.402625	2.75311	0.205	0.333	1
HID1	0.421843	1.87279	0.312	0.528	1
REG3A	0.44133	2.53953	0.482	0.861	1
DCN	0.445368	2.41723	0.277	0.472	1
BCYRN1	0.448721	1.91157	0.196	0.306	1
SRGN	0.464893	3.05645	0.554	0.889	1
FCF1	0.470452	1.54493	0.312	0.5	1
CDHR5	0.523567	1.5873	0.393	0.639	1
EPS8L1	0.552673	1.61998	0.188	0.278	1
FAM83E	0.574701	1.54187	0.411	0.5	1
SLC9A4	0.593718	2.33017	0.348	0.444	1
SYTL2	0.632599	1.9048	0.402	0.667	1
GBP4	0.637664	1.59603	0.214	0.306	1
ADRA2A	0.661702	1.54941	0.196	0.278	1
TFF1	0.672295	2.16854	0.482	0.667	1
FSCN1	0.682764	2.93781	0.295	0.361	1
INMT	0.693645	1.73379	0.5	0.778	1
FAM46C	0.71652	1.54995	0.438	0.694	1
CDHR2	0.730575	1.63119	0.223	0.306	1
LYPD8	0.748707	3.16438	0.241	0.278	1
SPDEF	0.769803	2.85788	0.321	0.417	1
UNC5B	0.775467	1.98824	0.205	0.278	1
L2HGDH	0.777414	2.01512	0.446	0.722	1
PDXDC2P	0.788639	1.8341	0.473	0.75	1
MZB1	0.797377	2.26548	0.5	0.889	1
REP15	0.816401	2.18664	0.241	0.278	1
KLK1	0.830703	1.99602	0.455	0.694	1
ISG15	0.846457	2.20778	0.304	0.444	1
ERN2	0.846739	1.9873	0.348	0.444	1
COL16A1	0.848486	2.03657	0.214	0.278	1
LRRC28	0.87139	1.72098	0.402	0.583	1
RGCC	0.877356	1.51935	0.259	0.306	1
SEPP1	0.890994	1.89987	0.304	0.389	1
KIAA0825	0.895244	1.95321	0.304	0.389	1
HLA-G	0.910662	2.16173	0.214	0.278	1
COL1A2	0.964748	2.3763	0.482	0.861	1
LOC284454	0.986447	1.9678	0.411	0.639	1
