# Supplementary material for: Single-cell genomic and transcriptomic landscapes of primary and metastatic colorectal cancer tumors
Source: Genome Med. 2022 Aug 16;14:93. doi: 10.1186/s13073-022-01093-z (PMC9380328; doi:10.1186/s13073-022-01093-z)
Supplement: Supplementary file 1 — Additional file 1: Table S1. Basic information of sample cohort. N, adjacent normal tissue. PT, primary tumor. LyM, lymph node metastasis. LM, liver metastasis. OM, omentummetastasis. LN, adjacent normal tissue collected from liver. Table S2. DEGs between normal epithelial cells and tumor epithelial cells. Related to Fig. 3A Table S3. Cell viability of organoids and DEGs between control and FH534-treated organoids. Related to Fig. 2. Table S4. Mitochondrial mutations of each patient. Only the sites where mutations were detected in at least two cells were listed in the table. WT, wild type. Undet, reads than least than 9X. Heter, heterozygous mutation. Homo, homozygous. T and N represent tumor and normal. Table S5. DEGs between OLFM4+SOX9- and OLFM4+SOX9+ tumor cells. Related to Fig. S10A. Table S6. Single-cell targeted cDNA Sanger sequencing result. The number inside the box represents the number of the cell barcode. Green, orange and red colors represent wild type, heterozygous mutant and homozygous mutant respectively. No color fill represents undetected. Table S7. DEGs between BRAFV600E and BRAF600WT tumor cells. Related to Fig. S10C-D. Table S8. DEGs between KRASWT and KRASmut tumor cells. Related to Fig. S10H-I. Table S9. Somatic mutations of samples. Table S10. Antibody information and sequences of primers. [file 13073_2022_1093_MOESM1_ESM.zip › Table S6.xls]

## Sheet: Overview
Contents of this file -
	Sheet	Legend
	Overview (this sheet)	Legend for the remaining sheets
	sheet 1. KRAS	Single-cell cDNA Sanger sequencing result of KRAS
	sheet 2. TP53	Single-cell cDNA Sanger sequencing result of TP53
	sheet 3. APC	Single-cell cDNA Sanger sequencing result of APC
	sheet 4. BRAF	Single-cell cDNA Sanger sequencing result of BRAF

## Sheet: sheet 1 KRAS
	1	2	3	4	5	6	7	8	9	10	11	12
1	1	9	17	25	33	41	49	57	65	73	81	89	P9_C1 Batch1
2	2	10	18	26	34	42	50	58	66	74	82	90				homozygous mutation
3	3	11	19	27	35	43	51	59	67	75	83	91				heterozygous mutation
4	4	12	20	28	36	44	52	60	68	76	84	92				wild type
5	5	13	21	29	37	45	53	61	69	77	85	93	WT	11		mutation_rate
6	6	14	22	30	38	46	54	62	70	78	86	94	Homo	5		0.3125
7	7	15	23	31	39	47	55	63	71	79	87	95	Heter	0
8	8	16	24	32	40	48	56	64	72	80	88	96	Sum	16	0.166667
	1	2	3	4	5	6	7	8	9	10	11	12
1	1	9	17	25	33	41	49	57	65	73	81	89	P9_C1 Batch2
2	2	10	18	26	34	42	50	58	66	74	82	90
3	3	11	19	27	35	43	51	59	67	75	83	91	Type	Number
4	4	12	20	28	36	44	52	60	68	76	84	92
5	5	13	21	29	37	45	53	61	69	77	85	93	WT	15		mutation_rate
6	6	14	22	30	38	46	54	62	70	78	86	94	Homo	1		0.181818
7	7	15	23	31	39	47	55	63	71	79	87	95	Heter	6
8	8	16	24	32	40	48	56	64	72	80	88	96	Sum	22	0.229167
	1	2	3	4	5	6	7	8	9	10	11	12
1	1	9	17	25	33	41	49	57	65	73	81	89	P9_C2 Batch1
2	2	10	18	26	34	42	50	58	66	74	82	90
3	3	11	19	27	35	43	51	59	67	75	83	91
4	4	12	20	28	36	44	52	60	68	76	84	92	Type	Number
5	5	13	21	29	37	45	53	61	69	77	85	93	WT	5		mutation_rate
6	6	14	22	30	38	46	54	62	70	78	86	94	Homo	6		0.535714
7	7	15	23	31	39	47	55	63	71	79	87	95	Heter	3
8	8	16	24	32	40	48	56	64	72	80	88	96	Sum	14	0.145833
	1	2	3	4	5	6	7	8	9	10	11	12
1	1	9	17	25	33	41	49	57	65	73	81	89	P9_C2 Batch2
2	2	10	18	26	34	42	50	58	66	74	82	90
3	3	11	19	27	35	43	51	59	67	75	83	91
4	4	12	20	28	36	44	52	60	68	76	84	92	Type	Number
5	5	13	21	29	37	45	53	61	69	77	85	93	WT	12		mutation_rate
6	6	14	22	30	38	46	54	62	70	78	86	94	Homo	8		0.42
7	7	15	23	31	39	47	55	63	71	79	87	95	Heter	5
8	8	16	24	32	40	48	56	64	72	80	88	96	Sum	25	0.260417
	1	2	3	4	5	6	7	8	9	10	11	12
1	1	9	17	25	33	41	49	57	65	73	81	89	P9_LM1 Batch1
2	2	10	18	26	34	42	50	58	66	74	82	90
3	3	11	19	27	35	43	51	59	67	75	83	91
4	4	12	20	28	36	44	52	60	68	76	84	92	Type	Number
5	5	13	21	29	37	45	53	61	69	77	85	93	WT	9		mutation_rate
6	6	14	22	30	38	46	54	62	70	78	86	94	Homo	9		0.5
7	7	15	23	31	39	47	55	63	71	79	87	95	Heter	2
8	8	16	24	32	40	48	56	64	72	80	88	96	Sum	20	0.208333
	1	2	3	4	5	6	7	8	9	10	11	12
1	1	9	17	25	33	41	49	57	65	73	81	89	P9_LM1 Batch2
2	2	10	18	26	34	42	50	58	66	74	82	90
3	3	11	19	27	35	43	51	59	67	75	83	91
4	4	12	20	28	36	44	52	60	68	76	84	92	Type	Number
5	5	13	21	29	37	45	53	61	69	77	85	93	WT	15		mutation_rate
6	6	14	22	30	38	46	54	62	70	78	86	94	Homo	9		0.409091
7	7	15	23	31	39	47	55	63	71	79	87	95	Heter	9
8	8	16	24	32	40	48	56	64	72	80	88	96	Sum	33	0.34375
	1	1_rep	2	2_rep	3	3_rep	4	4_rep	5	5_rep	6	6_rep	7	8	9	10	11	12
1	1	1	9	9	17	17	25	25	33	33	41	41	49	57	65	73	81	89	P9_LM1 Batch3
2	2	2	10	10	18	18	26	26	34	34	42	42	50	58	66	74	82	90
3	3	3	11	11	19	19	27	27	35	35	43	43	51	59	67	75	83	91
4	4	4	12	12	20	20	28	28	36	36	44	44	52	60	68	76	84	92	Type	Number
5	5	5	13	13	21	21	29	29	37	37	45	45	53	61	69	77	85	93	WT	22		mutation_rate
6	6	6	14	14	22	22	30	30	38	38	46	46	54	62	70	78	86	94	Homo	10		0.353659
7	7	7	15	15	23	23	31	31	39	39	47	47	55	63	71	79	87	95	Heter	9
8	8	8	16	16	24	24	32	32	40	40	48	48	56	64	72	80	88	96	Sum	41	0.427083
	1	2	3	4	5	6	7	8	9	10	11	12
1	1	9	17	25	33	41	49	57	65	73	81	89	P9_LM2 Batch1
2	2	10	18	26	34	42	50	58	66	74	82	90
3	3	11	19	27	35	43	51	59	67	75	83	91
4	4	12	20	28	36	44	52	60	68	76	84	92	Type	Number
5	5	13	21	29	37	45	53	61	69	77	85	93	WT	12		mutation_rate
6	6	14	22	30	38	46	54	62	70	78	86	94	Homo	6		0.369565
7	7	15	23	31	39	47	55	63	71	79	87	95	Heter	5
8	8	16	24	32	40	48	56	64	72	80	88	96	Sum	23	0.239583
	1	2	3	4	5	6	7	8	9	10	11	12
1	1	9	17	25	33	41	49	57	65	73	81	89	P9_LM2 Batch2
2	2	10	18	26	34	42	50	58	66	74	82	90
3	3	11	19	27	35	43	51	59	67	75	83	91
4	4	12	20	28	36	44	52	60	68	76	84	92	Type	Number
5	5	13	21	29	37	45	53	61	69	77	85	93	WT	11		mutation_rate
6	6	14	22	30	38	46	54	62	70	78	86	94	Homo	10		0.480769
7	7	15	23	31	39	47	55	63	71	79	87	95	Heter	5
8	8	16	24	32	40 !	48	56	64	72	80	88	96	Sum	26	0.270833
	1	2	3	4	5	6	7	8	9	10	11	12	12_rep
1	1	9	17	25	33	41	49	57	65	73	81	89	89	P9_LM2 Batch3
2	2	10	18	26	34	42	50	58	66	74	82	90	90
3	3	11	19	27	35	43	51	59	67	75	83	91	91
4	4	12	20	28	36	44	52	60	68	76	84	92	92	Type	Number
5	5	13	21	29	37	45	53	61	69	77	85	93	93	WT	7		mutation_rate
6	6	14	22	30	38	46	54	62	70	78	86	94	94	Homo	4		0.363636
7	7	15	23	31	39	47	55	63	71	79	87	95	95	Heter	0
8	8	16	24	32	40	48	56	64	72	80	88	96	96	Sum	11	0.114583
														231

## Sheet: sheet 2 TP53
																homozygous mutation
	1	2	3	4	5	6	7	8	9	10	11	12				heterozygous mutation
1	1	9	17	25	33	41	49	57	65	73	81	89	P9_C1 Batch1			wild type
2	2	10	18	26	34	42	50	58	66	74	82	90
3	3	11	19	27	35	43	51	59	67	75	83	91
4	4	12	20	28	36	44	52	60	68	76	84	92
5	5	13	21	29	37	45	53	61	69	77	85	93	Type	Number
6	6	14	22	30	38	46	54	62	70	78	86	94	Homo	8
7	7	15	23	31	39	47	55	63	71	79	87	95	Heter	1		success rate	mutation rate
8	8	16	24	32	40	48	56	64	72	80	88	96	WT	3	12	0.125	0.708333
	1	2	3	4	5	6	7	8	9	10	11	12
1	1	9	17	25	33	41	49	57	65	73	81	89	P9_C1 Batch2
2	2	10	18	26	34	42	50	58	66	74	82	90
3	3	11	19	27	35	43	51	59	67	75	83	91
4	4	12	20	28	36	44	52	60	68	76	84	92
5	5	13	21	29	37	45	53	61	69	77	85	93	Type	Number
6	6	14	22	30	38	46	54	62	70	78	86	94	Homo	10
7	7	15	23	31	39	47	55	63	71	79	87	95	Heter	1		success rate	mutation rate
8	8	16	24	32	40	48	56	64	72	80	88	96	WT	1	12	0.125	0.875
	1	2	3	4	5	6	7	8	9	10	11	12
1	1	9	17	25	33	41	49	57	65	73	81	89	P9_C2 Batch1
2	2	10	18	26	34	42	50	58	66	74	82	90
3	3	11	19	27	35	43	51	59	67	75	83	91
4	4	12	20	28	36	44	52	60	68	76	84	92
5	5	13	21	29	37	45	53	61	69	77	85	93	Type	Number
6	6	14	22	30	38	46	54	62	70	78	86	94	Homo	13
7	7	15	23	31	39	47	55	63	71	79	87	95	Heter	0		success rate	mutation rate
8	8	16	24	32	40	48	56	64	72	80	88	96	WT	1	14	0.145833	0.928571
	1	2	3	4	5	6	7	8	9	10	11	12
1	1	9	17	25	33	41	49	57	65	73	81	89	P9_C2 Batch2
2	2	10	18	26	34	42	50	58	66	74	82	90
3	3	11	19	27	35	43	51	59	67	75	83	91
4	4	12	20	28	36	44	52	60	68	76	84	92
5	5	13	21	29	37	45	53	61	69	77	85	93	Type	Number
6	6	14	22	30	38	46	54	62	70	78	86	94	Homo	12
7	7	15	23	31	39	47	55	63	71	79	87	95	Heter	0		success rate	mutation rate
8	8	16	24	32	40	48	56	64	72	80	88	96	WT	3	15	0.15625	0.8
	1	2	3	4	5	6	7	8	9	10	11	12
1	1	9	17	25	33	41	49	57	65	73	81	89	P9_C3 Batch1
2	2	10	18	26	34	42	50	58	66	74	82	90
3	3	11	19	27	35	43	51	59	67	75	83	91
4	4	12	20	28	36	44	52	60	68	76	84	92
5	5	13	21	29	37	45	53	61	69	77	85	93	Type	Number
6	6	14	22	30	38	46	54	62	70	78	86	94	Homo	8
7	7	15	23	31	39	47	55	63	71	79	87	95	Heter	0		success rate	mutation rate
8	8	16	24	32	40	48	56	64	72	80	88	96	WT	5	13	0.135417	0.615385
	1	2	3	4	5	6	7	8	9	10	11	12
1	1	9	17	25	33	41	49	57	65	73	81	89	P9_C3 Batch2
2	2	10	18	26	34	42	50	58	66	74	82	90
3	3	11	19	27	35	43	51	59	67	75	83	91
4	4	12	20	28	36	44	52	60	68	76	84	92
5	5	13	21	29	37	45	53	61	69	77	85	93	Type	Number
6	6	14	22	30	38	46	54	62	70	78	86	94	Homo	4
7	7	15	23	31	39	47	55	63	71	79	87	95	Heter	0		success rate	mutation rate
8	8	16	24	32	40	48	56	64	72	80	88	96	WT	2	6	0.0625	0.666667
	1	2	3	4	5	6	7	8	9	10	11	12
1	1	9	17	25	33	41	49	57	65	73	81	89	P9_LM1 Batch1
2	2	10	18	26	34	42	50	58	66	74	82	90
3	3	11	19	27	35	43	51	59	67	75	83	91
4	4	12	20	28	36	44	52	60	68	76	84	92
5	5	13	21	29	37	45	53	61	69	77	85	93	Type	Number
6	6	14	22	30	38	46	54	62	70	78	86	94	Homo	18
7	7	15	23	31	39	47	55	63	71	79	87	95	Heter	0		success rate	mutation rate
8	8	16	24	32	40	48	56	64	72	80	88	96	WT	1	19	0.197917	0.947368
	1	2	3	4	5	6	7	8	9	10	11	12
1	1	9	17	25	33	41	49	57	65	73	81	89	P9_LM1 Batch2
2	2	10	18	26	34	42	50	58	66	74	82	90
3	3	11	19	27	35	43	51	59	67	75	83	91
4	4	12	20	28	36	44	52	60	68	76	84	92
5	5	13	21	29	37	45	53	61	69	77	85	93	Type	Number
6	6	14	22	30	38	46	54	62	70	78	86	94	Homo	30
7	7	15	23	31	39	47	55	63	71	79	87	95	Heter	0		success rate	mutation rate
8	8	16	24	32	40	48	56	64	72	80	88	96	WT	2	32	0.333333	0.9375
	1	2	3	4	5	6	7	8	9	10	11	12
1	1	9	17	25	33	41	49	57	65	73	81	89	P9_LM1 Batch3
2	2	10	18	26	34	42	50	58	66	74	82	90
3	3	11	19	27	35	43	51	59	67	75	83	91
4	4	12	20	28	36	44	52	60	68	76	84	92
5	5	13	21	29	37	45	53	61	69	77	85	93	Type	Number
6	6	14	22	30	38	46	54	62	70	78	86	94	Homo	16
7	7	15	23	31	39	47	55	63	71	79	87	95	Heter	1		success rate	mutation rate
8	8	16	24	32	40	48	56	64	72	80	88	96	WT	1	18	0.1875	0.916667
	1	2	3	4	5	6	7	8	9	10	11	12
1	1	9	17	25	33	41	49	57	65	73	81	89	P9_LM2_B1
2	2	10	18	26	34	42	50	58	66	74	82	90
3	3	11	19	27	35	43	51	59	67	75	83	91
4	4	12	20	28	36	44	52	60	68	76	84	92
5	5	13	21	29	37	45	53	61	69	77	85	93	Type	Number
6	6	14	22	30	38	46	54	62	70	78	86	94	Homo	29
7	7	15	23	31	39	47	55	63	71	79	87	95	Heter	0		success rate	mutation rate
8	8	16	24	32	40	48	56	64	72	80	88	96	WT	0	29	0.302083	1
	1	2	3	4	5	6	7	8	9	10	11	12
1	1	9	17	25	33	41	49	57	65	73	81	89	P9_LM2_B2
2	2	10	18	26	34	42	50	58	66	74	82	90
3	3	11	19	27	35	43	51	59	67	75	83	91
4	4	12	20	28	36	44	52	60	68	76	84	92
5	5	13	21	29	37	45	53	61	69	77	85	93	Type	Number
6	6	14	22	30	38	46	54	62	70	78	86	94	Homo	17
7	7	15	23	31	39	47	55	63	71	79	87	95	Heter	1		success rate	mutation rate
8	8	16	24	32	40	48	56	64	72	80	88	96	WT	3	21	0.21875	0.833333
	1	2	3	4	5	6	7	8	9	10	11	12
1	1	9	17	25	33	41	49	57	65	73	81	89	P9_LM2_B3
2	2	10	18	26	34	42	50	58	66	74	82	90
3	3	11	19	27	35	43	51	59	67	75	83	91
4	4	12	20	28	36	44	52	60	68	76	84	92
5	5	13	21	29	37	45	53	61	69	77	85	93	Type	Number
6	6	14	22	30	38	46	54	62	70	78	86	94	Homo	16
7	7	15	23	31	39	47	55	63	71	79	87	95	Heter	1		success rate	mutation rate
8	8	16	24	32	40	48	56	64	72	80	88	96	WT	1	18	0.1875	0.916667
												96
														209

## Sheet: sheet 3 APC
	1	2	3	4	5	6	7	8	9	10	11	12	12_rep
1	1	9	17	25	33	41	49	57	65	73	81	89	89	P9_C1_B1
2	2	10	18	26	34	42	50	58	66	74	82	90	90
3	3	11	19	27	35	43	51	59	67	75	83	91	91
4	4	12	20	28	36	44	52	60	68	76	84	92	92	Type	Number
5	5	13	21	29	37	45	53	61	69	77	85	93	93	WT	10		mutation rate
6	6	14	22	30	38	46	54	62	70	78	86	94	94	Homo	9		0.473684
7	7	15	23	31	39	47	55	63	71	79	87	95	95	Heter	0
8	8	16	24	32	40	48	56	64	72	80	88	96	96	Sum	19	0.197917
	1	2	3	4	5	6	7	8	9	10	11	12	12_rep
1	1	9	17	25	33	41	49	57	65	73	81	89	89	P9_C1_B2
2	2	10	18	26	34	42	50	58	66	74	82	90	90
3	3	11	19	27	35	43	51	59	67	75	83	91	91
4	4	12	20	28	36	44	52	60	68	76	84	92	92	Type	Number
5	5	13	21	29	37	45	53	61	69	77	85	93	93	WT	5		mutation rate
6	6	14	22	30	38	46	54	62	70	78	86	94	94	Homo	11		0.6875
7	7	15	23	31	39	47	55	63	71	79	87	95	95	Heter	0
8	8	16	24	32	40	48	56	64	72	80	88	96	96	Sum	16	0.166667
	1	2	3	4	5	6	7	8	9	10	11	12	12_rep
1	1	9	17	25	33	41	49	57	65	73	81	89	89	P9_C2_B1
2	2	10	18	26	34	42	50	58	66	74	82	90	90
3	3	11	19	27	35	43	51	59	67	75	83	91	91
4	4	12	20	28	36	44	52	60	68	76	84	92	92	Type	Number
5	5	13	21	29	37	45	53	61	69	77	85	93	93	WT	4		mutation rate
6	6	14	22	30	38	46	54	62	70	78	86	94	94	Homo	1		0.25
7	7	15	23	31	39	47	55	63	71	79	87	95	95	Heter	1
8	8	16	24	32	40	48	56	64	72	80	88	96	96	Sum	6	0.0625
	1	2	3	4	5	6	7	8	9	10	11	12	12_rep
1	1	9	17	25	33	41	49	57	65	73	81	89	89	P9_C2_B1
2	2	10	18	26	34	42	50	58	66	74	82	90	90
3	3	11	19	27	35	43	51	59	67	75	83	91	91
4	4	12	20	28	36	44	52	60	68	76	84	92	92
5	5	13	21	29	37	45	53	61	69	77	85	93	93	WT	1		mutation rate
6	6	14	22	30	38	46	54	62	70	78	86	94	94	Homo	9		0.9
7	7	15	23	31	39	47	55	63	71	79	87	95	95	Heter	0
8	8	16	24	32	40	48	56	64	72	80	88	96	96	Sum	10	0.104167
														WT	20
														Homo	30
	1	2	3	4	5	6	7	8	9	10	11	12
1	1	9	17	25	33	41	49	57	65	73	81	89	P9_C3_B1
2	2	10	18	26	34	42	50	58	66	74	82	90
3	3	11	19	27	35	43	51	59	67	75	83	91
4	4	12	20	28	36	44	52	60	68	76	84	92
5	5	13	21	29	37	45	53	61	69	77	85	93	WT	2		mutation rate
6	6	14	22	30	38	46	54	62	70	78	86	94	Homo	8		0.772727
7	7	15	23	31	39	47	55	63	71	79	87	95	Heter	1
8	8	16	24	32	40	48	56	64	72	80	88	96	Sum	11	0.114583
	1	2	3	4	5	6	7	8	9	10	11	12
1	1	9	17	25	33	41	49	57	65	73	81	89	P9_C3_B2
2	2	10	18	26	34	42	50	58	66	74	82	90
3	3	11	19	27	35	43	51	59	67	75	83	91
4	4	12	20	28	36	44	52	60	68	76	84	92
5	5	13	21	29	37	45	53	61	69	77	85	93	WT	7		mutation rate
6	6	14	22	30	38	46	54	62	70	78	86	94	Homo	9		0.5625
7	7	15	23	31	39	47	55	63	71	79	87	95	Heter	0
8	8	16	24	32	40	48	56	64	72	80	88	96	Sum	16	0.166667
	1	2	3	4	5	6	7	8	9	10	11	12
1	1	9	17	25	33	41	49	57	65	73	81	89	P9_LM2_B1
2	2	10	18	26	34	42	50	58	66	74	82	90
3	3	11	19	27	35	43	51	59	67	75	83	91
4	4	12	20	28	36	44	52	60	68	76	84	92
5	5	13	21	29	37	45	53	61	69	77	85	93	WT	0		mutation rate
6	6	14	22	30	38	46	54	62	70	78	86	94	Homo	11		1
7	7	15	23	31	39	47	55	63	71	79	87	95	Heter	0
8	8	16	24	32	40	48	56	64	72	80	88	96	Sum	11	0.114583
	1	2	3	4	5	6	7	8	9	10	11	12
1	1	9	17	25	33	41	49	57	65	73	81	89	P9_LM2_B2
2	2	10	18	26	34	42	50	58	66	74	82	90
3	3	11	19	27	35	43	51	59	67	75	83	91
4	4	12	20	28	36	44	52	60	68	76	84	92
5	5	13	21	29	37	45	53	61	69	77	85	93	WT	0		mutation rate
6	6	14	22	30	38	46	54	62	70	78	86	94	Homo	3		1
7	7	15	23	31	39	47	55	63	71	79	87	95	Heter	0
8	8	16	24	32	40	48	56	64	72	80	88	96	Sum	3	0.03125
	1	2	3	4	5	6	7	8	9	10	11	12
1	1	9	17	25	33	41	49	57	65	73	81	89	P9_LM2_B3
2	2	10	18	26	34	42	50	58	66	74	82	90
3	3	11	19	27	35	43	51	59	67	75	83	91
4	4	12	20	28	36	44	52	60	68	76	84	92
5	5	13	21	29	37	45	53	61	69	77	85	93	WT	0		mutation rate
6	6	14	22	30	38	46	54	62	70	78	86	94	Homo	3		1
7	7	15	23	31	39	47	55	63	71	79	87	95	Heter	0
8	8	16	24	32	40	48	56	64	72	80	88	96	Sum	3	0.03125
													WT	9		mutation rate
													Homo	34		0.784091
													Heter	1
														44

## Sheet: sheet 4 BRAF
		1	2	3	4	5	6	7	8	9	10	11	12
	1	1	9	17	25	33	41	49	57	65	73	81	89	P1_PT_B1
	2	2	10	18	26	34	42	50	58	66	74	82	90
	3	3	11	19	27	35	43	51	59	67	75	83	91
	4	4	12	20	28	36	44	52	60	68	76	84	92	Type	Number
	5	5	13	21	29	37	45	53	61	69	77	85	93	WT	15		mutation rate
	6	6	14	22	30	38	46	54	62	70	78	86	94	Homo	10		0.430556
	7	7	15	23	31	39	47	55	63	71	79	87	95	Heter	11
	8	8	16	24	32	40	48	56	64	72	80	88	96	Sum	36	0.375
		1	2	3	4	5	6	7	8	9	10	11	12
	1	1	9	17	25	33	41	49	57	65	73	81	89	P1_PT_B2
	2	2	10	18	26	34	42	50	58	66	74	82	90
	3	3	11	19	27	35	43	51	59	67	75	83	91
	4	4	12	20	28	36	44	52	60	68	76	84	92	Type	Number
	5	5	13	21	29	37	45	53	61	69	77	85	93	WT	19		mutation rate
	6	6	14	22	30	38	46	54	62	70	78	86	94	Homo	11		0.404762
	7	7	15	23	31	39	47	55	63	71	79	87	95	Heter	12
	8	8	16	24	32	40	48	56	64	72	80	88	96	Sum	42	0.4375
		1	2	3	4	5	6	7	8	9	10	11	12
	1	1	9	17	25	33	41	49	57	65	73	81	89	P1_LM_B1
	2	2	10	18	26	34	42	50	58	66	74	82	90
	3	3	11	19	27	35	43	51	59	67	75	83	91
	4	4	12	20	28	36	44	52	60	68	76	84	92	Type	Number
	5	5	13	21	29	37	45	53	61	69	77	85	93	WT	12		mutation rate
	6	6	14	22	30	38	46	54	62	70	78	86	94	Homo	14		0.530303
	7	7	15	23	31	39	47	55	63	71	79	87	95	Heter	7
	8	8	16	24	32	40	48	56	64	72	80	88	96	Sum	33	0.34375
		1	2	3	4	5	6	7	8	9	10	11	12
	1	1	9	17	25	33	41	49	57	65	73	81	89	P1_LM_B2
	2	2	10	18	26	34	42	50	58	66	74	82	90
	3	3	11	19	27	35	43	51	59	67	75	83	91
	4	4	12	20	28	36	44	52	60	68	76	84	92	Type	Number
	5	5	13	21	29	37	45	53	61	69	77	85	93	WT	3		mutation rate
	6	6	14	22	30	38	46	54	62	70	78	86	94	Homo	7		0.633333
	7	7	15	23	31	39	47	55	63	71	79	87	95	Heter	5
	8	8	16	24	32	40	48	56	64	72	80	88	96	Sum	15	0.15625
