# Supplementary material for: Single-cell genomic and transcriptomic landscapes of primary and metastatic colorectal cancer tumors
Source: Genome Med. 2022 Aug 16;14:93. doi: 10.1186/s13073-022-01093-z (PMC9380328; doi:10.1186/s13073-022-01093-z)
Supplement: Supplementary file 1 — Additional file 1: Table S1. Basic information of sample cohort. N, adjacent normal tissue. PT, primary tumor. LyM, lymph node metastasis. LM, liver metastasis. OM, omentummetastasis. LN, adjacent normal tissue collected from liver. Table S2. DEGs between normal epithelial cells and tumor epithelial cells. Related to Fig. 3A Table S3. Cell viability of organoids and DEGs between control and FH534-treated organoids. Related to Fig. 2. Table S4. Mitochondrial mutations of each patient. Only the sites where mutations were detected in at least two cells were listed in the table. WT, wild type. Undet, reads than least than 9X. Heter, heterozygous mutation. Homo, homozygous. T and N represent tumor and normal. Table S5. DEGs between OLFM4+SOX9- and OLFM4+SOX9+ tumor cells. Related to Fig. S10A. Table S6. Single-cell targeted cDNA Sanger sequencing result. The number inside the box represents the number of the cell barcode. Green, orange and red colors represent wild type, heterozygous mutant and homozygous mutant respectively. No color fill represents undetected. Table S7. DEGs between BRAFV600E and BRAF600WT tumor cells. Related to Fig. S10C-D. Table S8. DEGs between KRASWT and KRASmut tumor cells. Related to Fig. S10H-I. Table S9. Somatic mutations of samples. Table S10. Antibody information and sequences of primers. [file 13073_2022_1093_MOESM1_ESM.zip › Table S7.xls]

## Sheet: Overview
Contents of this file -
	Sheet	Legend
	Overview (this sheet)	Legend for the remaining sheets
	sheet 1. P1_BRAF_LM_DEGs	DEGs between BRAFV600E and BRAF600WT of metastatic tumor epithelial cells
	sheet 2. P1_BRAF_PT_DEGs	DEGs between BRAFV600E and BRAF600WT of primary tumor epithelial cells

## Sheet: P1_BRAF_LM_DEGs
Gene	p_val	avg_logFC	pct.1	pct.2
NT5DC3	9.85447e-05	2.18919	0.875	0.206
EGLN1	0.00021909	2.44733	1	0.324
VAV2	0.00143332	2.65037	0.75	0.235
PSMD5-AS1	0.00143939	-3.72739	0	0.706
USP46	0.00192385	2.05185	0.625	0.118
LINC01003	0.00247582	2.86434	0.5	0.059
TPT1-AS1	0.00259119	2.86074	0.625	0.118
MPV17	0.0027025	-2.48707	0.125	0.765
DEDD2	0.00300954	-2.06759	0.375	0.853
FAM160A1	0.0031214	2.2139	0.375	0.029
TRIM68	0.00332731	3.04647	0.5	0.088
KCNJ13	0.00332731	2.99351	0.5	0.088
TBK1	0.00371565	2.05177	1	0.559
ASNS	0.00444124	-3.14057	0.375	0.765
FNTA	0.00517839	-2.38491	0.375	0.824
PDS5B	0.00593147	-3.52024	0	0.588
GTF2B	0.00614088	-3.46611	0.125	0.647
MYL6B	0.00624719	-2.24076	0.125	0.706
PARP3	0.00625219	2.85791	0.5	0.118
NCOA4	0.00683778	-2.39891	0.25	0.735
WDR73	0.00751943	-2.66485	0.125	0.647
ISCA2	0.00754322	-2.29796	0.25	0.735
CCDC14	0.00759799	-2.75283	0.125	0.676
CTDSP1	0.00817032	-3.25978	0	0.559
RRM1	0.00817032	-3.45116	0	0.559
LAS1L	0.00817032	-3.4922	0	0.559
ZBTB41	0.00817032	-3.58452	0	0.559
EDEM2	0.00841175	-3.26701	0.25	0.676
EXOC2	0.00948567	3.06595	0.5	0.118
OBSL1	0.00957297	2.17145	0.375	0.059
APIP	0.00968952	-2.42048	0.25	0.706
ORC6	0.0111166	-2.96597	0	0.529
TTC33	0.0111166	-3.0891	0	0.529
L3MBTL2	0.0111166	-3.35036	0	0.529
NUP50	0.0111166	-3.87561	0	0.529
SORBS1	0.0112788	2.87645	0.375	0.059
HMGN4	0.0119655	-2.08069	0.375	0.735
CCDC174	0.0120945	-2.70262	0.125	0.618
GAS6	0.0128704	-2.19584	0.375	0.765
PLEKHH3	0.0132492	2.8213	0.375	0.059
FAS	0.0132492	2.19983	0.375	0.059
BST1	0.0132492	2.17462	0.375	0.059
FLJ37453	0.0141852	-2.77027	0.25	0.647
CMIP	0.014363	-2.97019	0.125	0.588
DMXL2	0.0147864	-2.0444	0.125	0.647
CXCL2	0.0149495	-2.63998	0	0.5
KBTBD2	0.0149495	-3.23122	0	0.5
PEAK1	0.0149495	-3.37283	0	0.5
PTRH2	0.0149495	-3.40397	0	0.5
VPS13B	0.0149495	-3.43998	0	0.5
S100A2	0.0149495	-3.96381	0	0.5
NINJ1	0.0155559	-2.82834	0.25	0.647
SLC26A6	0.016894	-2.26686	0.25	0.706
D2HGDH	0.0169554	2.73405	0.5	0.147
TNKS2	0.0173325	-3.19373	0.125	0.588
PLXNB3	0.0181221	2.0562	0.375	0.059
SEC24D	0.0185964	-3.23669	0.125	0.559
RRP1B	0.0185964	-3.71225	0.125	0.559
SNHG12	0.0186509	-3.00318	0.25	0.647
NISCH	0.0198823	-3.00748	0	0.471
PRKCD	0.0198823	-3.03156	0	0.471
HEATR5B	0.0198823	-3.03744	0	0.471
DPYD	0.0198823	-3.06328	0	0.471
PTGES	0.0198823	-3.28827	0	0.471
CCSER2	0.0198823	-3.49315	0	0.471
RPGRIP1L	0.0198823	-3.52032	0	0.471
EFNA4	0.0198823	-3.70299	0	0.471
DHDDS	0.0208273	-2.37109	0.125	0.588
RNF149	0.021092	-2.22612	0.875	0.971
ELK1	0.0215382	2.25079	0.5	0.147
CACUL1	0.0230864	-2.2871	0.125	0.618
CCPG1	0.0244685	-3.1106	0.125	0.559
NAA60	0.0253624	-2.26425	0.25	0.618
RBMXL1	0.0261673	-2.88409	0	0.441
PRPS1	0.0261673	-2.9904	0	0.441
STK17A	0.0261673	-3.01923	0	0.441
FAM21A	0.0261673	-3.09993	0	0.441
EMP3	0.0261673	-3.14866	0	0.441
RPUSD1	0.0261673	-3.20402	0	0.441
SFR1	0.0261673	-3.40693	0	0.441
TMEM107	0.0261673	-3.49248	0	0.441
LEPROTL1	0.0261673	-3.72192	0	0.441
RABGGTA	0.0267545	-2.15831	0.125	0.559
TNFAIP1	0.0270704	2.17231	0.375	0.088
VRK2	0.0272174	-2.28065	0.125	0.588
SDHAF4	0.0295447	2.45005	0.625	0.265
OSER1	0.0306032	-2.18296	0.5	0.735
BTN2A2	0.0309379	2.24991	0.375	0.088
FOSB	0.0317676	-2.68379	0.375	0.706
LDAH	0.0337742	2.00364	0.5	0.176
PAK4	0.0341011	-2.40666	0	0.412
ERMARD	0.0341011	-2.50889	0	0.412
ZNF101	0.0341011	-2.53275	0	0.412
PGS1	0.0341011	-2.53299	0	0.412
SENP5	0.0341011	-2.6303	0	0.412
ALS2CL	0.0341011	-2.66041	0	0.412
AGK	0.0341011	-2.68793	0	0.412
EXOSC2	0.0341011	-2.89486	0	0.412
EXD3	0.0341011	-2.90615	0	0.412
CEP85	0.0341011	-2.94522	0	0.412
C6orf1	0.0341011	-3.00803	0	0.412
TMEM164	0.0341011	-3.1537	0	0.412
ZNF92	0.0341011	-3.17893	0	0.412
PROSER1	0.0341011	-3.20347	0	0.412
WRN	0.0341011	-3.21434	0	0.412
RBM38	0.0341011	-3.28334	0	0.412
ECM1	0.0341011	-3.45935	0	0.412
TIMM9	0.0349519	-2.19035	0.375	0.676
SH3D19	0.0352331	-2.0369	0.125	0.588
CEP76	0.0352705	2.13188	0.375	0.088
WDR26	0.0361596	-2.89233	0.125	0.5
EFR3A	0.0370245	-2.54615	0.25	0.588
ETV6	0.037121	-2.08492	0.125	0.529
SPICE1	0.0394351	-2.86864	0.125	0.5
BRWD1	0.0404648	-2.02589	0.5	0.676
LRRC26	0.0419407	-2.29374	0.25	0.618
PHC2	0.0429591	-2.41821	0.125	0.5
FBXW2	0.0436254	-2.59505	0.25	0.588
EML3	0.0440322	-2.54496	0	0.382
ENTPD4	0.0440322	-2.7207	0	0.382
SLC30A1	0.0440322	-2.76444	0	0.382
TFR2	0.0440322	-2.77555	0	0.382
TXNDC16	0.0440322	-2.78918	0	0.382
ADPRM	0.0440322	-2.79449	0	0.382
SHANK2	0.0440322	-2.83936	0	0.382
BBIP1	0.0440322	-2.86364	0	0.382
VPS33A	0.0440322	-2.86494	0	0.382
EYA3	0.0440322	-2.94824	0	0.382
OPLAH	0.0440322	-2.97245	0	0.382
ZNF738	0.0440322	-3.08862	0	0.382
KCNQ1	0.0440322	-3.12975	0	0.382
NSUN4	0.0440322	-3.1532	0	0.382
FNIP1	0.0440322	-3.15377	0	0.382
GEMIN6	0.0440322	-3.24479	0	0.382
SLC7A7	0.0440322	-3.30042	0	0.382
GBA2	0.0440322	-3.30809	0	0.382
TUBB3	0.0440322	-3.41672	0	0.382
TRANK1	0.0455027	2.04402	0.375	0.088
UBE2C	0.0462919	-2.77092	0.625	0.853
UBN2	0.0467458	-2.82969	0.125	0.5
GOSR2	0.0477785	-2.5786	0.125	0.529
UTP14A	0.0485906	-2.24448	0.375	0.647
NUDT12	0.0491421	2.80992	0.5	0.206
CXorf38	0.0494251	-2.78487	0.125	0.471
BARD1	0.0494251	-3.69585	0.125	0.471
IRAK4	0.0508094	-2.43253	0.125	0.5
MELK	0.0508094	-2.84034	0.125	0.5
MED16	0.0511938	-2.30321	0.25	0.588
RGCC	0.0524988	-2.56048	0.375	0.647
STK26	0.0532062	-2.78711	0.375	0.588
TNIP2	0.0537491	2.1463	0.625	0.353
CCNDBP1	0.0559783	-2.22382	0.375	0.676
SMARCAL1	0.0563695	-2.05062	0	0.353
EPHX1	0.0563695	-2.10428	0	0.353
NBEAL2	0.0563695	-2.385	0	0.353
CABLES1	0.0563695	-2.41969	0	0.353
PHF5A	0.0563695	-2.47731	0	0.353
OSTM1	0.0563695	-2.55778	0	0.353
FOXP4	0.0563695	-2.57436	0	0.353
XPR1	0.0563695	-2.61404	0	0.353
RHNO1	0.0563695	-2.67227	0	0.353
HOXD8	0.0563695	-2.6725	0	0.353
POLRMT	0.0563695	-2.69231	0	0.353
ZNF430	0.0563695	-2.70131	0	0.353
FANCI	0.0563695	-2.794	0	0.353
TXNDC15	0.0563695	-2.8132	0	0.353
CITED1	0.0563695	-2.82599	0	0.353
ADAM17	0.0563695	-2.85987	0	0.353
ZFP14	0.0563695	-2.86586	0	0.353
GS1-124K5.4	0.0563695	-2.8924	0	0.353
ARHGAP5-AS1	0.0563695	-2.89737	0	0.353
TRIM47	0.0563695	-2.90243	0	0.353
RELB	0.0563695	-2.99825	0	0.353
RBM15	0.0563695	-3.00817	0	0.353
RIC8B	0.0563695	-3.08967	0	0.353
EAF1	0.0563695	-3.1003	0	0.353
ACACA	0.0563695	-3.10504	0	0.353
RFC4	0.0563695	-3.11767	0	0.353
NCK1	0.0563695	-3.14316	0	0.353
HLA-DMA	0.0563695	-3.15264	0	0.353
ZSCAN16-AS1	0.0563695	-3.20416	0	0.353
MAP2K5	0.0563695	-3.25113	0	0.353
TMEM259	0.0563695	-3.28282	0	0.353
PQLC3	0.0563695	-3.5402	0	0.353
LOC105371743	0.0563695	-3.56011	0	0.353
RHOT1	0.0583845	-2.44734	0.125	0.471
TGFBRAP1	0.0583845	-2.47493	0.125	0.471
ABR	0.0583845	-3.05264	0.125	0.471
HELZ	0.0598273	-2.3232	0.125	0.5
AURKB	0.0620414	-2.87769	0.25	0.559
NOTCH1	0.0633473	-2.21363	0.125	0.471
FBRS	0.0633473	-2.83494	0.125	0.471
CENPU	0.0633473	-2.89535	0.125	0.471
TP53INP1	0.0642747	2.87714	0.375	0.118
DHFR	0.0648118	-2.63483	0.125	0.5
TIMM10B	0.0658293	-2.0029	0.375	0.647
KDELC2	0.0667264	-2.37881	0.125	0.441
C20orf27	0.0667264	-2.39015	0.125	0.441
ABCB7	0.0667264	-2.55905	0.125	0.441
RAB3D	0.0667264	-2.60804	0.125	0.441
NUP153	0.0667264	-2.83859	0.125	0.441
ZWINT	0.0667264	-3.29145	0.125	0.441
SNAPC1	0.066987	-2.34038	0.25	0.559
ERRFI1	0.0686535	-2.52947	0.125	0.471
SNHG11	0.0688371	-2.29887	0.5	0.676
GCNT3	0.0692081	-2.57932	0.25	0.529
EFNA5	0.071595	2.16238	0.5	0.206
TBCCD1	0.071595	-2.2172	0	0.324
BOK	0.071595	-2.33032	0	0.324
CDK2	0.071595	-2.33466	0	0.324
TIMELESS	0.071595	-2.3443	0	0.324
GNA15	0.071595	-2.35599	0	0.324
SLC27A4	0.071595	-2.38655	0	0.324
NARFL	0.071595	-2.46804	0	0.324
MOSPD3	0.071595	-2.49985	0	0.324
PPP1R9B	0.071595	-2.52646	0	0.324
RRNAD1	0.071595	-2.56212	0	0.324
SMOX	0.071595	-2.59711	0	0.324
DSCC1	0.071595	-2.61568	0	0.324
PHAX	0.071595	-2.64738	0	0.324
NEIL1	0.071595	-2.68519	0	0.324
NUP210	0.071595	-2.68677	0	0.324
ACPP	0.071595	-2.68947	0	0.324
JADE1	0.071595	-2.69721	0	0.324
SYMPK	0.071595	-2.71471	0	0.324
PACS2	0.071595	-2.79056	0	0.324
DNAJC24	0.071595	-2.7981	0	0.324
DSCR3	0.071595	-2.82491	0	0.324
MTFR2	0.071595	-2.87447	0	0.324
VPS16	0.071595	-2.89622	0	0.324
KIF23	0.071595	-2.89658	0	0.324
PIGR	0.071595	-2.89825	0	0.324
C10orf76	0.071595	-2.95594	0	0.324
CADPS	0.071595	-2.95974	0	0.324
FAM57A	0.071595	-2.98138	0	0.324
USB1	0.071595	-3.06644	0	0.324
SETDB1	0.071595	-3.16013	0	0.324
WDR35	0.071595	-3.1957	0	0.324
SENP2	0.071595	-3.25063	0	0.324
WDR44	0.071595	-3.54246	0	0.324
KREMEN2	0.071595	-3.61477	0	0.324
POC1B	0.0722526	-2.03492	0.25	0.559
FAM168B	0.0723607	-2.66061	0.125	0.441
TMC6	0.0723607	-2.72085	0.125	0.441
CTPS1	0.0743198	-2.04976	0.125	0.471
PIWIL4	0.0743198	-2.62176	0.125	0.471
PDE10A	0.075717	3.36556	0.375	0.147
REEP4	0.0783786	-2.25311	0.125	0.441
LOC102606465	0.0783786	-2.25832	0.125	0.441
EPS8L1	0.0783786	-2.62145	0.125	0.441
SOWAHA	0.0783786	-2.80927	0.125	0.441
ZNF652	0.0804922	-3.10189	0.25	0.529
ZNHIT3	0.0866708	-2.04034	0.25	0.529
RFC3	0.0866708	-2.1814	0.25	0.529
CDK1	0.0867985	-2.77114	0.125	0.471
ZNF320	0.0890384	2.32647	0.625	0.294
IYD	0.0890384	-2.72398	0.125	0.412
MORC4	0.0890384	-3.00705	0.125	0.412
LXN	0.0890384	-3.07241	0.125	0.412
SAPCD2	0.0893054	-2.73127	0.25	0.5
EXOSC6	0.090281	-2.05179	0	0.294
TRMT61A	0.090281	-2.13058	0	0.294
PPP1R3E	0.090281	-2.13556	0	0.294
MTCL1	0.090281	-2.2267	0	0.294
SLC2A1-AS1	0.090281	-2.29513	0	0.294
FANCC	0.090281	-2.30091	0	0.294
GCH1	0.090281	-2.32161	0	0.294
DLST	0.090281	-2.36826	0	0.294
INPPL1	0.090281	-2.37865	0	0.294
TTC21B	0.090281	-2.4251	0	0.294
KATNB1	0.090281	-2.42792	0	0.294
GPSM3	0.090281	-2.43393	0	0.294
PRR5L	0.090281	-2.4513	0	0.294
ASXL2	0.090281	-2.45365	0	0.294
TTC31	0.090281	-2.45428	0	0.294
CLCC1	0.090281	-2.47565	0	0.294
IMMP1L	0.090281	-2.51673	0	0.294
C2CD3	0.090281	-2.55891	0	0.294
TMEM116	0.090281	-2.57088	0	0.294
SPIN2B	0.090281	-2.58872	0	0.294
SLC25A15	0.090281	-2.59088	0	0.294
SFTA2	0.090281	-2.62145	0	0.294
GIT1	0.090281	-2.62569	0	0.294
MUC20	0.090281	-2.65293	0	0.294
GALNT10	0.090281	-2.65742	0	0.294
OIP5	0.090281	-2.67527	0	0.294
INPP5K	0.090281	-2.68438	0	0.294
SCLT1	0.090281	-2.71164	0	0.294
PANX1	0.090281	-2.75686	0	0.294
SERTAD3	0.090281	-2.77386	0	0.294
AFF1	0.090281	-2.77511	0	0.294
RALGAPA1	0.090281	-2.7927	0	0.294
ZSCAN29	0.090281	-2.81349	0	0.294
LOC728613	0.090281	-2.81627	0	0.294
ADORA2B	0.090281	-2.87202	0	0.294
NUP62CL	0.090281	-2.93235	0	0.294
SLC16A14	0.090281	-2.947	0	0.294
MSH6	0.090281	-2.95715	0	0.294
KRT15	0.090281	-2.96081	0	0.294
SFXN2	0.090281	-2.976	0	0.294
SAC3D1	0.090281	-3.00323	0	0.294
GPATCH3	0.090281	-3.07168	0	0.294
BCAS3	0.090281	-3.09018	0	0.294
KLK8	0.090281	-3.10485	0	0.294
TMEM260	0.090281	-3.10691	0	0.294
TEAD3	0.090281	-3.11196	0	0.294
MED27	0.090281	-3.16436	0	0.294
CREM	0.090281	-3.20933	0	0.294
WNT4	0.090281	-3.21744	0	0.294
RNF186	0.090281	-3.23315	0	0.294
LZTFL1	0.090281	-3.31002	0	0.294
TMEM109	0.0961042	-2.07586	0.25	0.5
PLEKHA2	0.0961042	-2.31584	0.25	0.5
CCZ1B	0.0962887	-2.11891	0.125	0.412
TP53I13	0.0962887	-2.40342	0.125	0.412
LRRC40	0.0962887	-2.48019	0.125	0.412
THAP3	0.0962887	-2.7607	0.125	0.412
FKBP15	0.0962887	-2.80094	0.125	0.412
CLU	0.0989099	-2.19347	0.125	0.441
RAB3GAP1	0.100175	-2.58601	0.25	0.529
SGMS2	0.101865	2.12493	0.375	0.147
C2orf82	0.104004	-2.40608	0.125	0.412
FKBP5	0.104004	-2.43336	0.125	0.412
ZCCHC7	0.104004	-2.45315	0.125	0.412
NLRC5	0.104004	-2.91161	0.125	0.412
TIMM8A	0.10753	-2.32765	0.25	0.529
ITGB2	0.108632	-2.03724	0.125	0.471
PRKAR2A	0.110941	-2.11911	0.25	0.5
SCAF8	0.112202	-2.14256	0.125	0.412
BANP	0.112202	-2.50445	0.125	0.412
TACO1	0.112202	-2.97667	0.125	0.412
LY75	0.112202	-3.07787	0.125	0.412
TOP3A	0.113116	-2.02116	0	0.265
ARL4D	0.113116	-2.04667	0	0.265
PITPNC1	0.113116	-2.14075	0	0.265
CEP170	0.113116	-2.15393	0	0.265
ACOT1	0.113116	-2.16329	0	0.265
HTT	0.113116	-2.18959	0	0.265
MCM5	0.113116	-2.23217	0	0.265
PRKCQ-AS1	0.113116	-2.23575	0	0.265
PTCHD4	0.113116	-2.25453	0	0.265
SLC4A11	0.113116	-2.26748	0	0.265
CDHR5	0.113116	-2.30417	0	0.265
ABCB10	0.113116	-2.32594	0	0.265
ORAOV1	0.113116	-2.32676	0	0.265
BAP1	0.113116	-2.33248	0	0.265
SCGB2A1	0.113116	-2.34145	0	0.265
IQSEC1	0.113116	-2.34557	0	0.265
NLE1	0.113116	-2.35487	0	0.265
KCNJ2	0.113116	-2.3601	0	0.265
FAM92A1	0.113116	-2.36277	0	0.265
RIMBP2	0.113116	-2.37611	0	0.265
GRAMD1A	0.113116	-2.39052	0	0.265
WIZ	0.113116	-2.39377	0	0.265
TMEM253	0.113116	-2.40177	0	0.265
RHPN1	0.113116	-2.40624	0	0.265
SLC16A5	0.113116	-2.41508	0	0.265
RAC2	0.113116	-2.42254	0	0.265
DCLRE1C	0.113116	-2.43093	0	0.265
PPM1N	0.113116	-2.43836	0	0.265
PTPN23	0.113116	-2.45261	0	0.265
PPIL2	0.113116	-2.45746	0	0.265
ZSCAN16	0.113116	-2.46431	0	0.265
GATAD2B	0.113116	-2.47125	0	0.265
ZNF844	0.113116	-2.4867	0	0.265
ETV5	0.113116	-2.51592	0	0.265
NFKBIE	0.113116	-2.51668	0	0.265
SLC28A3	0.113116	-2.52597	0	0.265
APC	0.113116	-2.54232	0	0.265
RRAGC	0.113116	-2.59275	0	0.265
TMEM51	0.113116	-2.59473	0	0.265
PIK3R2	0.113116	-2.61441	0	0.265
PTPN4	0.113116	-2.62064	0	0.265
GPD1L	0.113116	-2.62326	0	0.265
CCDC138	0.113116	-2.6686	0	0.265
KLF11	0.113116	-2.67431	0	0.265
EN2	0.113116	-2.70672	0	0.265
CDHR2	0.113116	-2.70829	0	0.265
C1orf115	0.113116	-2.78445	0	0.265
C15orf39	0.113116	-2.85315	0	0.265
FADS1	0.113116	-2.85482	0	0.265
FES	0.113116	-2.86063	0	0.265
RPAP1	0.113116	-2.87798	0	0.265
STARD13	0.113116	-2.90621	0	0.265
METTL7A	0.113116	-2.91794	0	0.265
ELMO2	0.113116	-2.93667	0	0.265
RBM4B	0.113116	-2.96843	0	0.265
PDE3B	0.113116	-2.98185	0	0.265
TIMP4	0.113116	-3.11966	0	0.265
CYB5R4	0.113116	-3.12074	0	0.265
FAM188A	0.113116	-3.16357	0	0.265
PIP4K2A	0.113116	-3.21303	0	0.265
RAB27A	0.113116	-3.49909	0	0.265
CORO7	0.117514	-2.45358	0.125	0.382
IL15RA	0.117514	-2.68615	0.125	0.382
ZNF322	0.117514	-2.69572	0.125	0.382
GFM2	0.117514	-2.78944	0.125	0.382
TTN	0.117514	-3.16762	0.125	0.382
ZW10	0.120902	-2.06825	0.125	0.412
SLC25A40	0.120902	-2.26792	0.125	0.412
PRC1	0.122416	-3.20732	0.25	0.471
ABHD18	0.126732	-2.16832	0.125	0.382
PYGO2	0.126732	-2.28841	0.125	0.382
TICAM1	0.126732	-2.31983	0.125	0.382
TLK2	0.126732	-2.50151	0.125	0.382
ZBTB48	0.126732	-2.69798	0.125	0.382
TOP2A	0.127605	-2.59659	0.25	0.559
PSTPIP2	0.134892	2.0055	0.375	0.176
TBC1D2B	0.136504	-2.09151	0.125	0.382
NKRF	0.136504	-2.1514	0.125	0.382
TMEM177	0.136504	-2.27789	0.125	0.382
BIRC3	0.136504	-3.55178	0.125	0.382
THAP4	0.136519	-2.36847	0.25	0.5
RHBDF1	0.145631	-2.15107	0.375	0.529
FBRSL1	0.146846	-2.04704	0.125	0.382
MTRF1	0.146846	-2.23418	0.125	0.382
WFS1	0.146846	-2.26212	0.125	0.382
GPR35	0.146846	-2.45407	0.125	0.382
CCHCR1	0.153509	-2.37809	0.125	0.353
OTUD7B	0.153509	-2.51357	0.125	0.353
MRM3	0.153509	-2.5196	0.125	0.353
ZNF629	0.153509	-2.56507	0.125	0.353
CCT6P1	0.153509	-2.69531	0.125	0.353
FOXN2	0.154416	-2.61183	0.25	0.441
ZNF678	0.157018	2.38051	0.375	0.206
UBR3	0.160715	-2.06614	0.25	0.471
METTL13	0.160715	-2.4057	0.25	0.471
WDR59	0.164429	-2.00817	0.375	0.559
CCDC117	0.165094	-2.47931	0.125	0.353
MCM3	0.165121	-2.21516	0.25	0.441
NUF2	0.169316	-2.10637	0.125	0.382
DOCK9	0.169316	-2.45281	0.125	0.382
F3	0.176375	-2.32149	0.25	0.441
CNTD2	0.177324	-2.10939	0.125	0.353
SIRT7	0.177324	-2.25179	0.125	0.353
RNASEL	0.177324	-2.42524	0.125	0.353
CENPF	0.182975	-2.83251	0.25	0.471
RINL	0.183715	2.29149	0.375	0.206
TMEM184B	0.188192	-2.38473	0.25	0.441
CENPK	0.188192	-2.63302	0.25	0.441
STX6	0.190217	-2.09518	0.125	0.353
ASB7	0.190217	-2.10953	0.125	0.353
DUSP2	0.190217	-2.18547	0.125	0.353
MYZAP	0.198617	-2.54659	0.125	0.324
CEP70	0.198617	-2.56124	0.125	0.324
WAC-AS1	0.200583	-2.1664	0.25	0.441
OTUD6B	0.203787	-2.01223	0.125	0.353
MCUB	0.203787	-2.27058	0.125	0.353
FN3KRP	0.21301	-2.0048	0.125	0.324
MFSD8	0.21301	-2.0368	0.125	0.324
SMA4	0.21301	-2.0587	0.125	0.324
C12orf73	0.21301	-2.08276	0.125	0.324
CYP2J2	0.21301	-2.20979	0.125	0.324
EMB	0.21301	-2.21892	0.125	0.324
CBLB	0.21301	-2.36018	0.125	0.324
AFG3L1P	0.21301	-2.43147	0.125	0.324
GCLM	0.21301	-2.73021	0.125	0.324
DNAJC16	0.213628	-2.46966	0.375	0.471
SLC37A3	0.219277	-2.75533	0.25	0.412
SETD2	0.224188	-2.07335	0.375	0.529
GNLY	0.224281	-2.87837	0.375	0.147
BTAF1	0.228142	-2.01556	0.125	0.324
FAM120B	0.228142	-2.10261	0.125	0.324
LRRC8D	0.228142	-2.51794	0.125	0.324
HAAO	0.228142	-2.55773	0.125	0.324
EPPK1	0.233346	-2.19141	0.25	0.412
FURIN	0.233346	-2.44066	0.25	0.412
MAP2K1	0.233346	-2.59832	0.25	0.412
CBX1	0.240561	-2.23669	0.375	0.471
LCN2	0.241967	-2.02435	0.75	0.912
SHROOM1	0.244024	-2.00384	0.125	0.324
TACC3	0.244024	-2.19529	0.125	0.324
RAD51AP1	0.244024	-2.22236	0.125	0.324
HDAC11	0.244024	-2.44167	0.125	0.324
PAG1	0.248044	-2.4911	0.25	0.412
ROGDI	0.254332	-2.14301	0.25	0.382
NFIB	0.254332	-2.148	0.25	0.382
LRRCC1	0.254332	-2.46103	0.25	0.382
TK1	0.254332	-2.94405	0.25	0.382
CHMP6	0.254705	-2.0315	0.125	0.294
UBE4B	0.254705	-2.10686	0.125	0.294
SCAMP1-AS1	0.254705	-2.17687	0.125	0.294
MLLT3	0.254705	-2.18549	0.125	0.294
METAP1D	0.254705	-2.20672	0.125	0.294
TRIM8	0.254705	-2.44116	0.125	0.294
ZNF561	0.254705	-2.70299	0.125	0.294
GGH	0.254705	-2.98777	0.125	0.294
OSBPL11	0.254705	-3.11742	0.125	0.294
COPRS	0.260668	-2.22091	0.125	0.324
RHBDL2	0.263378	-2.26686	0.25	0.412
SLC2A13	0.264857	2.24827	0.375	0.206
CMTR1	0.272389	-2.02948	0.125	0.294
BBS2	0.272389	-2.19318	0.125	0.294
ZNF787	0.272389	-2.3204	0.125	0.294
CEP192	0.272389	-2.38908	0.125	0.294
CCDC22	0.272389	-2.51472	0.125	0.294
ASF1B	0.272389	-2.82962	0.125	0.294
CKAP2L	0.272389	-2.88033	0.125	0.294
SLC7A11	0.272389	-3.23067	0.125	0.294
SENP1	0.279354	-2.45869	0.25	0.412
TRADD	0.286811	-2.30254	0.25	0.382
DLL4	0.290895	-2.01237	0.125	0.294
TELO2	0.290895	-2.14261	0.125	0.294
NEURL1B	0.290895	-2.19893	0.125	0.294
ASH1L-AS1	0.290895	-2.32015	0.125	0.294
GSTA1	0.304058	-2.09907	0.25	0.382
FDX1L	0.310229	-2.04842	0.125	0.294
ZNF688	0.310229	-2.05041	0.125	0.294
LINC00342	0.310229	-2.09234	0.125	0.294
BUB1	0.310229	-2.18467	0.125	0.294
ARHGEF40	0.310229	-2.2635	0.125	0.294
HMMR	0.310229	-2.49993	0.125	0.294
MTMR10	0.32397	2.27329	0.375	0.206
ZNF592	0.32397	-2.01242	0.125	0.265
SMYD4	0.32397	-2.13112	0.125	0.265
TNPO2	0.32397	-2.18264	0.125	0.265
AIM1L	0.32397	-2.18608	0.125	0.265
PMS2P3	0.32397	-2.22701	0.125	0.265
TXNRD2	0.32397	-2.23264	0.125	0.265
HJURP	0.32397	-2.24298	0.125	0.265
MAPK8	0.32397	-2.25421	0.125	0.265
DACH1	0.32397	-2.62264	0.125	0.265
FAM46C	0.32397	-2.62576	0.125	0.265
SYT13	0.340578	-2.00957	0.25	0.382
CEP135	0.345452	2.05083	0.375	0.206
SLC16A1-AS1	0.345452	-2.01546	0.125	0.265
CHTF8	0.345452	-2.01712	0.125	0.265
STAG3L2	0.345452	-2.05658	0.125	0.265
NEO1	0.345452	-2.12824	0.125	0.265
IQCH	0.345452	-2.24912	0.125	0.265
DEPDC1	0.345452	-2.9138	0.125	0.265
ARMCX5	0.349603	-2.01302	0.25	0.353
FOXRED1	0.349603	-2.25403	0.25	0.353
SLC25A45	0.349603	-2.31766	0.25	0.353
SPC25	0.351385	-2.12218	0.125	0.294
KNL1	0.36782	-2.02102	0.125	0.265
DLGAP5	0.36782	-2.11561	0.125	0.265
IKZF5	0.36782	-2.12667	0.125	0.265
CCDC71L	0.36782	-2.23216	0.125	0.265
MPND	0.36782	-2.23826	0.125	0.265
HK1	0.369622	-2.0432	0.25	0.353
NCAPD2	0.369622	-2.50992	0.25	0.353
HERC4	0.377071	-2.39272	0.375	0.412
FOXM1	0.379794	-2.00966	0.25	0.382
OTUD4	0.390339	-2.34073	0.25	0.353
GAB1	0.391069	-2.00014	0.125	0.265
BCYRN1	0.391069	-2.0017	0.125	0.265
CYR61	0.391069	-2.09981	0.125	0.265
MLH1	0.411746	-2.46182	0.25	0.353
PLOD2	0.415189	-2.07119	0.125	0.265
NCAPG2	0.445761	-2.22559	0.25	0.324
RRM2	0.449358	-2.66015	0.625	0.529
ASPM	0.456593	-2.58658	0.25	0.353
ENDOD1	0.463311	-2.01492	0.375	0.382
TOPBP1	0.466135	-2.07499	0.25	0.382
MAN2A2	0.469763	-2.09251	0.5	0.559
DMBT1	0.518802	3.44525	0.375	0.294
TRIM7	0.544455	2.02711	0.375	0.294
CCDC51	0.560234	-2.16042	0.25	0.294
MAN2B2	0.560234	-2.44655	0.25	0.294
NFKBIB	0.587597	-2.09399	0.25	0.294
PLCB4	0.663643	-2.83543	0.25	0.265
AGPAT3	0.667345	-2.01827	0.375	0.353
HBP1	0.693971	-2.06497	0.25	0.265
SYDE2	0.693971	-2.14117	0.25	0.265
KIF2C	0.693971	-2.37162	0.25	0.265
RAPGEF2	0.787763	-2.09212	0.25	0.265
DAB2	0.829717	-2.02491	0.375	0.294
NUPR1	0.852146	2.95492	0.25	0.265
MICAL1	0.854522	2.21878	0.375	0.382
DEFA6	0.95195	-2.36683	0.25	0.294
CDC34	0.983478	2.25181	0.25	0.265
DBNDD1	1	2.50688	0.25	0.324

## Sheet: P1_BRAF_PT_DEGs
Gene	p_val	avg_logFC	pct.1	pct.2
APAF1	0.000251155	2.78009	0.5	0.095
GPD1L	0.000330472	2.01714	0.5	0.095
C1S	0.000615008	2.08049	0.5	0.119
RPS6KC1	0.00132415	2.16902	0.375	0.071
ZNF407	0.00138491	2.4983	0.292	0.024
VPS9D1	0.00140179	2.75782	0.333	0.048
TSPAN31	0.00140179	2.37799	0.333	0.048
WASH2P	0.00161617	2.08739	0.542	0.19
MAN1B1-AS1	0.00408886	2.02078	0.292	0.048
LINC01481	0.00417456	3.83738	0.333	0.071
TECPR2	0.00470545	2.45271	0.292	0.048
LOC653602	0.0050443	3.12151	0.292	0.048
PPIL2	0.0050443	2.18517	0.292	0.048
EML2-AS1	0.00539385	2.55077	0.333	0.071
RB1	0.00567646	2.17057	0.542	0.19
IFT20	0.005896	2.07312	0.667	0.31
GIN1	0.0110029	2.37737	0.292	0.071
WDR91	0.0115063	2.37165	0.333	0.095
HPSE	0.0128718	2.47554	0.333	0.095
PI3	0.0138356	2.01026	1	0.81
PFDN6	0.0226554	-2.0231	0.042	0.262
RBBP8NL	0.0299755	-2.09165	0.208	0.429
MSL3P1	0.0299805	2.11856	0.375	0.143
GPR183	0.0324972	-2.12064	0.375	0.595
SUSD6	0.0440577	2.1322	0.417	0.19
L3MBTL2	0.0470168	-2.05263	0.208	0.405
LAIR2	0.0474385	2.02236	0.5	0.262
TCEAL8	0.055524	-2.02699	0.125	0.31
MSX1	0.064769	2.00581	0.375	0.19
VPS13B	0.0668325	-2.73658	0.333	0.452
RASSF3	0.0845853	-2.20752	0.167	0.333
PLA2G4F	0.12229	2.70156	0.292	0.143
B4GALNT4	0.164023	2.65199	0.292	0.143
FERMT3	0.167617	-2.23386	0.125	0.262
PLXNA1	0.214106	-2.38175	0.208	0.333
CCSER1	0.264013	2.22283	0.292	0.19
IDO1	0.313027	-2.7492	0.25	0.31
REG1A	0.393929	2.91933	0.833	0.714
SETDB2	0.587842	2.41645	0.25	0.31
CD82	0.962787	-2.17661	0.958	0.952
