# Supplementary material for: Single-cell genomic and transcriptomic landscapes of primary and metastatic colorectal cancer tumors
Source: Genome Med. 2022 Aug 16;14:93. doi: 10.1186/s13073-022-01093-z (PMC9380328; doi:10.1186/s13073-022-01093-z)
Supplement: Supplementary file 1 — Additional file 1: Table S1. Basic information of sample cohort. N, adjacent normal tissue. PT, primary tumor. LyM, lymph node metastasis. LM, liver metastasis. OM, omentummetastasis. LN, adjacent normal tissue collected from liver. Table S2. DEGs between normal epithelial cells and tumor epithelial cells. Related to Fig. 3A Table S3. Cell viability of organoids and DEGs between control and FH534-treated organoids. Related to Fig. 2. Table S4. Mitochondrial mutations of each patient. Only the sites where mutations were detected in at least two cells were listed in the table. WT, wild type. Undet, reads than least than 9X. Heter, heterozygous mutation. Homo, homozygous. T and N represent tumor and normal. Table S5. DEGs between OLFM4+SOX9- and OLFM4+SOX9+ tumor cells. Related to Fig. S10A. Table S6. Single-cell targeted cDNA Sanger sequencing result. The number inside the box represents the number of the cell barcode. Green, orange and red colors represent wild type, heterozygous mutant and homozygous mutant respectively. No color fill represents undetected. Table S7. DEGs between BRAFV600E and BRAF600WT tumor cells. Related to Fig. S10C-D. Table S8. DEGs between KRASWT and KRASmut tumor cells. Related to Fig. S10H-I. Table S9. Somatic mutations of samples. Table S10. Antibody information and sequences of primers. [file 13073_2022_1093_MOESM1_ESM.zip › Table S8.xls]

## Sheet: Overview
Contents of this file -
	Sheet	Legend
	Overview (this sheet)	Legend for the remaining sheets
	sheet 1. P9_KRAS_dividing_LM_DEGs	DEGs between KRAS-mutated and KRAS-wildtype of metastatic tumor epithelial cells
	sheet 2. P9_KRAS_nondividing_LM_DEGs	DEGs between KRAS-mutated and KRAS-wildtype of metastatic tumor epithelial cells
	sheet 3. P9_KRAS_dividing_PT_DEGs	DEGs between KRAS-mutated and KRAS-wildtype of primary tumor epithelial cells
	sheet 4. P9_KRAS_nondividing_PT_DEGs	DEGs between KRAS-mutated and KRAS-wildtype of primary tumor epithelial cells

## Sheet: s1 P9_KRAS_dividing_LM_DEGs
Gene	p_val	avg_logFC	pct.1	pct.2
CAT	0.000605824	2.1109	1	0.667
MAGED2	0.00209205	2.17683	0.938	0.333
FAM76A	0.00209992	-2.65594	0.125	0.833
ANKS6	0.00241291	2.86362	0.875	0.167
ZNF674-AS1	0.00370345	-2.54058	0	0.5
ATL1	0.00559135	-2.48652	0.125	0.667
QTRT2	0.00654349	2.91747	0.812	0.167
EFNA3	0.00782615	2.27657	0.812	0.333
ARMC6	0.0104605	3.07096	0.688	0
PHC3	0.0104605	2.8541	0.688	0
NDOR1	0.0104605	2.80921	0.688	0
CAPN5	0.0105328	2.562	0.75	0.167
ARHGEF3	0.0110594	-2.41493	0.188	0.667
PDGFA	0.0120851	2.16848	0.812	0.333
NAGA	0.0130839	2.32391	0.75	0.167
CCNI2	0.0142197	-2.13468	0.188	0.667
DCBLD2	0.0142197	-2.55169	0.188	0.667
PGRMC2	0.0156452	2.30987	0.812	0.167
ZNF77	0.015948	-2.27422	0.062	0.5
ATP11A-AS1	0.015948	-3.03951	0.062	0.5
TNNC2	0.0159711	2.22838	0.875	0.5
ZNF430	0.0175501	3.45349	0.625	0
DOLPP1	0.0175501	3.19995	0.625	0
ADAM17	0.0175501	3.12955	0.625	0
COX10	0.0175501	2.51036	0.625	0
GMEB2	0.0175501	2.46889	0.625	0
ZFAND2A	0.0195207	2.59774	0.875	0.5
CYFIP1	0.020208	2.6539	0.688	0.167
HUNK	0.0214168	-2.15523	0.062	0.5
PA2G4P4	0.0220283	-2.02022	0	0.333
CEP19	0.0220283	-2.02354	0	0.333
LOC105747689	0.0220283	-2.1829	0	0.333
HIST1H1D	0.0220283	-2.25637	0	0.333
PARD3B	0.0220283	-2.30491	0	0.333
RRP36	0.0220283	-2.31287	0	0.333
TBX19	0.0220283	-2.31371	0	0.333
ZC3H10	0.0220283	-2.33052	0	0.333
ATP6V1E2	0.0220283	-2.35249	0	0.333
C12orf76	0.0220283	-2.36681	0	0.333
HEATR6	0.0220283	-2.38093	0	0.333
SPRED3	0.0220283	-2.38094	0	0.333
RAI1	0.0220283	-2.39686	0	0.333
ZMYND15	0.0220283	-2.43887	0	0.333
FGF18	0.0220283	-2.60557	0	0.333
SYTL3	0.0220283	-2.62116	0	0.333
TFAP2C	0.0220283	-2.67105	0	0.333
TMEM185A	0.0220283	-2.73458	0	0.333
PYCARD-AS1	0.0220283	-2.79761	0	0.333
C2orf48	0.0220283	-2.85456	0	0.333
INCENP	0.0220283	-3.37412	0	0.333
MICALCL	0.0220283	-3.66403	0	0.333
NYNRIN	0.0230044	-2.14109	0.188	0.667
SCRN2	0.0247651	2.09737	0.688	0.167
LINC01133	0.0283946	3.64529	0.562	0
SAMD12	0.0283946	3.19415	0.562	0
PKDCC	0.0283946	2.70249	0.562	0
ZDHHC5	0.0283946	2.46709	0.562	0
NUTM2A-AS1	0.0283946	2.4638	0.562	0
SP2	0.0283946	2.19333	0.562	0
IQSEC1	0.0283946	-2.90139	0.312	0.667
TMEM216	0.0301867	2.04412	0.688	0.167
CNTRL	0.0365983	2.21588	0.688	0.167
CREB1	0.0365983	2.02456	0.688	0.167
BRWD3	0.0368369	3.01536	0.625	0.167
SPAST	0.0368369	2.75169	0.625	0.167
ARFIP1	0.0368369	2.29352	0.625	0.167
ZNF184	0.0395869	-2.4772	0.125	0.5
YLPM1	0.0430363	2.49822	0.688	0.333
CEP290	0.0444585	3.54539	0.5	0
AMT	0.0444585	3.4316	0.5	0
NOSTRIN	0.0444585	3.42648	0.5	0
LOC101927934	0.0444585	3.37682	0.5	0
DLGAP1-AS1	0.0444585	3.27448	0.5	0
TRAF5	0.0444585	3.21092	0.5	0
PCGF1	0.0444585	3.14912	0.5	0
NR6A1	0.0444585	3.12594	0.5	0
THEM4	0.0444585	3.06094	0.5	0
ENO2	0.0444585	3.0575	0.5	0
AFAP1	0.0444585	3.00846	0.5	0
GNE	0.0444585	2.96328	0.5	0
MMP7	0.0444585	2.89843	0.5	0
LAMB1	0.0444585	2.86009	0.5	0
ATG13	0.0444585	2.81548	0.5	0
KCTD6	0.0444585	2.8138	0.5	0
PGGT1B	0.0444585	2.81121	0.5	0
ZBED5	0.0444585	2.77177	0.5	0
LCLAT1	0.0444585	2.75851	0.5	0
CCNK	0.0444585	2.74293	0.5	0
RHBDL1	0.0444585	2.73445	0.5	0
ALCAM	0.0444585	2.69201	0.5	0
ENTPD7	0.0444585	2.6754	0.5	0
SLC25A12	0.0444585	2.6532	0.5	0
RMI1	0.0444585	2.65042	0.5	0
ARRDC1-AS1	0.0444585	2.64298	0.5	0
E4F1	0.0444585	2.54793	0.5	0
BCL2L14	0.0444585	2.52142	0.5	0
TMEM150A	0.0444585	2.49867	0.5	0
SFXN3	0.0444585	2.42087	0.5	0
RBM48	0.0444585	2.3844	0.5	0
DUSP8	0.0444585	2.213	0.5	0
MAD1L1	0.0444585	2.16412	0.5	0
LOC441666	0.0444585	2.16066	0.5	0
C9orf72	0.0444585	2.08365	0.5	0
TMEM138	0.0445594	2.41752	0.625	0.167
DCAF8	0.0453221	2.28734	0.75	0.333
SLC4A1AP	0.0536051	2.07133	0.625	0.167
EPT1	0.0640724	2.96284	0.562	0.167
PIK3R2	0.0640724	2.35912	0.562	0.167
BRPF3	0.0640724	2.26842	0.562	0.167
ZNF700	0.0640724	2.20661	0.562	0.167
VWA5A	0.0640724	2.05221	0.562	0.167
SMIM8	0.067609	3.0381	0.438	0
TSPAN7	0.067609	3.0269	0.438	0
EAF2	0.067609	3.01022	0.438	0
FAM21C	0.067609	2.82669	0.438	0
LANCL2	0.067609	2.81275	0.438	0
ZNF83	0.067609	2.78851	0.438	0
RASD1	0.067609	2.7593	0.438	0
AGAP6	0.067609	2.75306	0.438	0
ABCB7	0.067609	2.718	0.438	0
AGBL5	0.067609	2.71676	0.438	0
ACY3	0.067609	2.69433	0.438	0
FAIM	0.067609	2.69082	0.438	0
LOC102606465	0.067609	2.67837	0.438	0
LINC00857	0.067609	2.65064	0.438	0
FLJ22763	0.067609	2.63758	0.438	0
OXSM	0.067609	2.63306	0.438	0
THAP3	0.067609	2.63252	0.438	0
VCPKMT	0.067609	2.60984	0.438	0
ABHD4	0.067609	2.57642	0.438	0
ITGA3	0.067609	2.55101	0.438	0
PEX26	0.067609	2.54568	0.438	0
PLCD1	0.067609	2.54465	0.438	0
SNX25	0.067609	2.52438	0.438	0
CDK9	0.067609	2.52293	0.438	0
ZNF37A	0.067609	2.50277	0.438	0
ENTPD1	0.067609	2.4963	0.438	0
FBXL4	0.067609	2.43772	0.438	0
ING4	0.067609	2.42552	0.438	0
CHD3	0.067609	2.41111	0.438	0
PLD1	0.067609	2.40119	0.438	0
IGHMBP2	0.067609	2.37054	0.438	0
INTS2	0.067609	2.34774	0.438	0
C11orf68	0.067609	2.27	0.438	0
ARRDC2	0.067609	2.20173	0.438	0
RTN4R	0.067609	2.1068	0.438	0
SLC18B1	0.067609	2.08746	0.438	0
ENPP4	0.067609	2.03601	0.438	0
KDM6A	0.067609	2.00275	0.438	0
ZNF367	0.0743258	-2.65819	0.188	0.5
ZDHHC23	0.0743258	-2.70196	0.188	0.5
RABGAP1L	0.0765327	2.30717	0.562	0.167
ATP8A1	0.0765327	2.06505	0.562	0.167
CNKSR1	0.0765327	2.01965	0.562	0.167
BTBD2	0.0815351	2.09018	0.625	0.333
CAPN7	0.0909016	2.14793	0.562	0.167
SPA17	0.0909016	2.0228	0.562	0.167
ADAMTS2	0.0954504	-2.03733	0.062	0.333
MTX3	0.0954504	-2.03822	0.062	0.333
DNLZ	0.0954504	-2.13427	0.062	0.333
SLC9A6	0.0954504	-2.1603	0.062	0.333
C5orf56	0.0954504	-2.2214	0.062	0.333
GAS2L1	0.0954504	-2.43998	0.062	0.333
KLHDC9	0.0954504	-2.81626	0.062	0.333
SH3BGRL	0.0960261	2.32143	0.625	0.333
FAM193A	0.100235	3.05988	0.375	0
LOC105369340	0.100235	3.03903	0.375	0
GTPBP8	0.100235	2.88675	0.375	0
ANXA9	0.100235	2.8642	0.375	0
ROGDI	0.100235	2.77329	0.375	0
POLR3G	0.100235	2.66935	0.375	0
RALGPS1	0.100235	2.58419	0.375	0
NFKBIL1	0.100235	2.56615	0.375	0
LOC105369635	0.100235	2.53751	0.375	0
SAP30L	0.100235	2.53588	0.375	0
LOC441242	0.100235	2.51553	0.375	0
TRIM38	0.100235	2.51401	0.375	0
NT5E	0.100235	2.51264	0.375	0
KCNAB1	0.100235	2.45857	0.375	0
LINC01278	0.100235	2.45493	0.375	0
R3HCC1L	0.100235	2.45143	0.375	0
FAM110C	0.100235	2.43854	0.375	0
ACYP2	0.100235	2.42204	0.375	0
RMDN3	0.100235	2.40413	0.375	0
RNF2	0.100235	2.39391	0.375	0
USP32	0.100235	2.34475	0.375	0
JMY	0.100235	2.33784	0.375	0
ALOX5	0.100235	2.32441	0.375	0
MON1A	0.100235	2.32092	0.375	0
RNF25	0.100235	2.30906	0.375	0
UBTD2	0.100235	2.29222	0.375	0
GTF2I	0.100235	2.27116	0.375	0
PSORS1C1	0.100235	2.26007	0.375	0
MED11	0.100235	2.24031	0.375	0
UBR1	0.100235	2.21027	0.375	0
SSH2	0.100235	2.20649	0.375	0
FAM109B	0.100235	2.18949	0.375	0
FAM20B	0.100235	2.18253	0.375	0
RAB3D	0.100235	2.18021	0.375	0
ZBTB17	0.100235	2.17056	0.375	0
IRS1	0.100235	2.16289	0.375	0
TATDN2	0.100235	2.05075	0.375	0
B3GALT6	0.100235	2.04325	0.375	0
ABCG1	0.100235	2.02921	0.375	0
MPV17L	0.100235	2.02014	0.375	0
MAT2A	0.100235	2.00654	0.375	0
ATG4A	0.100235	2.00292	0.375	0
SLC25A14	0.106782	2.95592	0.5	0.167
PRKD2	0.106782	2.66632	0.5	0.167
DDIAS	0.106782	2.56486	0.5	0.167
SIK3	0.106782	2.34185	0.5	0.167
DNAJC25	0.106782	2.10533	0.5	0.167
KLF16	0.106782	2.06353	0.5	0.167
PAQR7	0.122633	-2.10292	0.062	0.333
INTS7	0.125987	2.30763	0.5	0.167
UTP14C	0.136517	2.01683	0.688	0.333
FTCDNL1	0.14548	3.00066	0.312	0
MCUB	0.14548	2.98603	0.312	0
POP1	0.14548	2.84691	0.312	0
TNFRSF11A	0.14548	2.83604	0.312	0
ZSWIM6	0.14548	2.69048	0.312	0
OASL	0.14548	2.6517	0.312	0
KIAA0586	0.14548	2.64985	0.312	0
BCAR3	0.14548	2.55921	0.312	0
MZF1	0.14548	2.54827	0.312	0
LOC93622	0.14548	2.53825	0.312	0
RUBCN	0.14548	2.52438	0.312	0
TRIM25	0.14548	2.47564	0.312	0
ANKRD13D	0.14548	2.46863	0.312	0
TRIM52-AS1	0.14548	2.4503	0.312	0
TCEAL1	0.14548	2.44256	0.312	0
METAP1D	0.14548	2.39818	0.312	0
INPP5A	0.14548	2.39459	0.312	0
OTULIN	0.14548	2.38721	0.312	0
MBNL3	0.14548	2.3717	0.312	0
FTO	0.14548	2.36603	0.312	0
GTDC1	0.14548	2.36262	0.312	0
PIKFYVE	0.14548	2.3528	0.312	0
LAMA1	0.14548	2.3506	0.312	0
KAZN	0.14548	2.3484	0.312	0
LOC101929549	0.14548	2.3481	0.312	0
ZNHIT2	0.14548	2.33717	0.312	0
ZNF529	0.14548	2.31938	0.312	0
TNKS	0.14548	2.30508	0.312	0
HIVEP2	0.14548	2.3024	0.312	0
OTUD7B	0.14548	2.29996	0.312	0
DMTF1	0.14548	2.26567	0.312	0
PLEKHA8P1	0.14548	2.2656	0.312	0
IL17RD	0.14548	2.2656	0.312	0
RARRES1	0.14548	2.25889	0.312	0
IL1R2	0.14548	2.23678	0.312	0
PPP1R36	0.14548	2.23035	0.312	0
RRAD	0.14548	2.2175	0.312	0
CSK	0.14548	2.20972	0.312	0
PDE3A	0.14548	2.1913	0.312	0
MARS2	0.14548	2.16634	0.312	0
LMO7DN	0.14548	2.15234	0.312	0
CASP9	0.14548	2.15132	0.312	0
FYCO1	0.14548	2.15089	0.312	0
TBC1D2	0.14548	2.13113	0.312	0
EFCAB13	0.14548	2.12607	0.312	0
PRKG1	0.14548	2.10216	0.312	0
RIMKLA	0.14548	2.09986	0.312	0
TTPA	0.14548	2.09756	0.312	0
TDGF1	0.14548	2.07858	0.312	0
POLG	0.14548	2.07608	0.312	0
LAMB2	0.14548	2.06043	0.312	0
NCDN	0.14548	2.05557	0.312	0
C5orf22	0.14548	2.05019	0.312	0
ZFYVE19	0.14548	2.0447	0.312	0
MNX1-AS1	0.14548	2.03936	0.312	0
CES4A	0.14548	2.03258	0.312	0
TADA1	0.14548	2.0279	0.312	0
POGLUT1	0.147782	2.36799	0.5	0.167
SNRNP35	0.171207	2.58057	0.438	0.167
SPHK2	0.171207	2.2184	0.438	0.167
PSD3	0.171207	2.13959	0.438	0.167
TFF1	0.172133	2.24898	0.938	0.667
LEFTY1	0.172347	2.05874	0.5	0.167
ANKRD50	0.172347	2.03724	0.5	0.167
PPP1R13B	0.199557	2.34581	0.438	0.167
PPOX	0.199557	2.08991	0.438	0.167

## Sheet: s2 P9_KRAS_nondividing_LM_DEGs
Gene	p_val	avg_logFC	pct.1	pct.2
ZCCHC4	0.00141726	-1.6244	0.091	0.304
TGFBR1	0.0129413	-1.78219	0.312	0.464
ICAM1	0.0215996	-2.02369	0.169	0.321
TBC1D22A	0.0334516	1.56231	0.286	0.143
CRP	0.0613323	-4.00078	0.26	0.393
ABCA2	0.0677603	-1.72294	0.195	0.304
TGM2	0.0709148	-3.00578	0.195	0.321
RARRES2	0.0726314	-1.60071	0.286	0.411
APOC1	0.0891603	-1.89211	0.675	0.714
HP	0.0945187	-2.48606	0.182	0.286
IGFBP1	0.120408	-2.81661	0.299	0.161
HMGCS2	0.154037	-1.5967	0.208	0.286
MT2A	0.155612	-2.61704	0.649	0.679
SELM	0.161242	-1.78516	0.234	0.321
CFB	0.178176	-2.00703	0.208	0.286
MT1E	0.180143	-2.22262	0.208	0.286
IFITM2	0.184155	-2.14645	0.338	0.446
C3	0.19858	-4.04066	0.208	0.286
C1R	0.210136	-2.51452	0.234	0.304
MUC2	0.260334	3.52486	0.26	0.196
CYR61	0.272565	-1.90531	0.208	0.286
NNMT	0.274824	-3.37476	0.286	0.339
FGB	0.318056	-3.96627	0.351	0.393
FGA	0.319899	-3.60418	0.221	0.286
SPP1	0.336046	-2.93239	0.675	0.679
LGALS1	0.35146	-1.53705	0.558	0.643
SERPINA1	0.377619	-3.31803	0.623	0.661
COL4A1	0.501789	-1.50988	0.221	0.268
TIMP1	0.50219	-1.82735	0.831	0.875
TM4SF4	0.510473	-2.65345	0.273	0.214
CALD1	0.729737	-1.50433	0.338	0.286
SERPINA3	0.735689	-3.57441	0.429	0.411
DEFB1	0.870132	-3.67375	0.26	0.25
CLU	0.922821	-2.5163	0.481	0.429
VIM	0.949114	-1.86813	0.597	0.571
FN1	0.951518	-2.76402	0.506	0.5
CCL2	0.960314	-2.39177	0.39	0.357
FGG	0.997885	-3.76006	0.377	0.339

## Sheet: s3 P9_KRAS_dividing_PT_DEGs
Gene	p_val	avg_logFC	pct.1	pct.2
UGT8	0.000906857	2.02665	1	0.625
ATR	0.00146006	3.35328	0.875	0
SUZ12	0.00166251	2.79243	1	0.375
FAM193A	0.00366954	2.1955	0.875	0.25
NCAPH	0.0045693	3.7721	0.75	0
KIF11	0.0045693	3.57042	0.75	0
GPR107	0.0045693	3.45667	0.75	0
TMEM57	0.0045693	3.36163	0.75	0
KIF23	0.0045693	3.27649	0.75	0
SYNE4	0.0045693	2.8468	0.75	0
HNF1A	0.0045693	2.72122	0.75	0
DGCR8	0.0045693	-2.61127	0	0.75
CDCA3	0.0047294	2.17274	1	0.375
TTF1	0.00505274	2.20032	0.875	0.375
RAI14	0.00517999	2.52758	0.875	0.25
APTR	0.00702157	2.20392	0.875	0.375
ARID5B	0.00723152	-2.09482	0.25	0.875
ATF7	0.0092178	3.08013	0.75	0.125
BRWD3	0.0092178	2.49275	0.75	0.125
KDM2B	0.0092178	2.30985	0.75	0.125
CDC25B	0.012777	4.02257	0.625	0
GM2A	0.012777	3.32787	0.625	0
ELL3	0.012777	2.92451	0.625	0
LMBRD1	0.012777	2.91283	0.625	0
WDR62	0.012777	2.72171	0.625	0
CSRNP2	0.012777	2.63844	0.625	0
SFXN3	0.012777	2.51629	0.625	0
TNFRSF10A	0.012777	2.08273	0.625	0
FHOD1	0.012777	2.01208	0.625	0
STK19	0.012777	-2.12868	0	0.625
CHRNA7	0.012777	-2.60167	0	0.625
CEP162	0.012777	-2.67948	0	0.625
TOE1	0.012777	-2.78617	0	0.625
HPS1	0.0128413	2.85433	0.75	0.125
AEBP2	0.0128413	2.72887	0.75	0.125
LOC285074	0.0128413	2.48332	0.75	0.125
CHTF18	0.0128413	2.2304	0.75	0.125
UBXN6	0.0128413	-2.64714	0.125	0.75
KLK1	0.0158729	2.21629	0.75	0.25
AGBL5	0.0176723	2.31518	0.75	0.125
RGS1	0.0184186	-2.09042	0.25	0.875
ARL2BP	0.0214682	2.24463	0.75	0.25
TMEM107	0.0246106	2.03551	0.75	0.375
WARS2	0.0287082	2.27618	0.75	0.25
PPP4R1	0.0287082	2.04413	0.75	0.25
FASTK	0.0287082	-2.25048	0.25	0.75
NDC80	0.0298407	3.47789	0.625	0.125
CREB3L2	0.0298407	3.3651	0.625	0.125
LINC01003	0.0298407	3.17863	0.625	0.125
NCAPG	0.0298407	3.17292	0.625	0.125
KRIT1	0.0298407	3.07871	0.625	0.125
YWHAG	0.0298407	2.94763	0.625	0.125
ITGAV	0.0298407	2.85073	0.625	0.125
HJURP	0.0298407	2.65143	0.625	0.125
RALGAPA1	0.0298407	2.63296	0.625	0.125
DRAM1	0.0298407	2.51956	0.625	0.125
NEIL3	0.0298407	2.46976	0.625	0.125
ZBTB14	0.0298407	2.45396	0.625	0.125
GBP3	0.0298407	2.44053	0.625	0.125
TBX3	0.0298407	2.18631	0.625	0.125
SNX13	0.0298407	2.1788	0.625	0.125
RABIF	0.0298407	2.17659	0.625	0.125
ELP3	0.0298407	2.15428	0.625	0.125
PIGM	0.0298407	-2.46685	0.125	0.625
IQGAP2	0.0298407	-3.39073	0.125	0.625
CDCA2	0.0324742	3.4467	0.5	0
ZNF174	0.0324742	3.34321	0.5	0
STIL	0.0324742	3.11795	0.5	0
DCLRE1C	0.0324742	2.99949	0.5	0
RPRD1B	0.0324742	2.95991	0.5	0
GCC1	0.0324742	2.95849	0.5	0
CNFN	0.0324742	2.83109	0.5	0
EAF1	0.0324742	2.81899	0.5	0
GPR180	0.0324742	2.81869	0.5	0
ZNF503	0.0324742	2.70187	0.5	0
DDIAS	0.0324742	2.60695	0.5	0
SPATA5	0.0324742	2.58898	0.5	0
RBM4B	0.0324742	2.58628	0.5	0
FAAP100	0.0324742	2.56516	0.5	0
BRPF1	0.0324742	2.52843	0.5	0
NABP1	0.0324742	2.51961	0.5	0
TAF4B	0.0324742	2.50573	0.5	0
UNKL	0.0324742	2.34507	0.5	0
VAT1	0.0324742	2.29518	0.5	0
NR6A1	0.0324742	2.29431	0.5	0
WDR31	0.0324742	2.2914	0.5	0
RFNG	0.0324742	2.2509	0.5	0
MAN1B1	0.0324742	2.21281	0.5	0
PDE3B	0.0324742	2.18774	0.5	0
CDC14A	0.0324742	2.16362	0.5	0
APOL1	0.0324742	2.15597	0.5	0
DAPK2	0.0324742	2.13993	0.5	0
SNORA61	0.0324742	2.09925	0.5	0
UCP2	0.0324742	2.0159	0.5	0
PRSS16	0.0324742	2.00637	0.5	0
GPR18	0.0324742	-2.04608	0	0.5
ZNF700	0.0324742	-2.14051	0	0.5
TRIM31-AS1	0.0324742	-2.1904	0	0.5
TMEM67	0.0324742	-2.4187	0	0.5
EPN3	0.0324742	-2.44928	0	0.5
KALRN	0.0324742	-2.5098	0	0.5
LINC01481	0.0324742	-2.55188	0	0.5
USP2-AS1	0.0324742	-2.55276	0	0.5
FAM179B	0.0324742	-2.76309	0	0.5
NFKBIE	0.0324742	-2.8048	0	0.5
AKTIP	0.0324742	-2.92256	0	0.5
CERS4	0.0324742	-3.03357	0	0.5
STK16	0.0324742	-3.0878	0	0.5
PRSS33	0.0324742	-3.54861	0	0.5
SASS6	0.0324742	-4.12354	0	0.5
KIF2C	0.0325306	2.33895	0.75	0.375
SDHAF4	0.0325306	-2.43315	0.375	0.75
MYOF	0.0402162	2.50214	0.625	0.125
ZNF431	0.0402162	2.39797	0.625	0.125
ERF	0.0402162	2.18661	0.625	0.125
CRELD1	0.0402162	2.13464	0.625	0.125
HDDC3	0.0402162	-2.25518	0.125	0.625
MLKL	0.0402162	-2.85857	0.125	0.625
PRRG2	0.0496329	-2.38523	0.25	0.75
USP42	0.0535025	2.46833	0.625	0.125
BRMS1L	0.0535025	2.4375	0.625	0.125
GTSE1	0.0535025	2.04845	0.625	0.125
NR1D2	0.0535025	-2.13698	0.125	0.625
GGA3	0.0535025	-2.52406	0.125	0.625
NPIPB15	0.0550395	-2.4299	0.375	0.75
PLCD3	0.0561971	2.95264	0.625	0.25
WHAMM	0.0561971	2.77884	0.625	0.25
KAT7	0.0561971	2.25773	0.625	0.25
ACSF2	0.0561971	-2.07903	0.25	0.625
ARIH2OS	0.0561971	-2.32758	0.25	0.625
GPD2	0.0561971	-2.34358	0.25	0.625
TAF1C	0.0702701	-2.08119	0.125	0.625
SLC39A3	0.0704615	-2.01499	0.375	0.75
TCAF1	0.0704615	-2.03305	0.375	0.75
RAPGEF5	0.0728489	2.07256	0.625	0.25
DGKD	0.0728489	-2.03006	0.25	0.625
SRD5A3	0.0728489	-2.03041	0.25	0.625
ZCCHC4	0.0728489	-2.03517	0.25	0.625
MXRA7	0.0728489	-2.16535	0.25	0.625
CIDECP	0.0764479	3.37929	0.375	0
FAM161A	0.0764479	3.37247	0.375	0
LOC644656	0.0764479	3.29139	0.375	0
E2F8	0.0764479	3.11407	0.375	0
LMCD1	0.0764479	3.10924	0.375	0
MCF2L-AS1	0.0764479	3.03305	0.375	0
SLITRK6	0.0764479	2.98993	0.375	0
TSPAN2	0.0764479	2.95217	0.375	0
GPR89B	0.0764479	2.93467	0.375	0
MEX3A	0.0764479	2.89985	0.375	0
MTHFD2L	0.0764479	2.89335	0.375	0
BTC	0.0764479	2.77843	0.375	0
KRTAP5-AS1	0.0764479	2.76373	0.375	0
LOC100134868	0.0764479	2.76357	0.375	0
C1orf53	0.0764479	2.72376	0.375	0
ZNRF3-AS1	0.0764479	2.64582	0.375	0
SLC38A6	0.0764479	2.61511	0.375	0
TUSC8	0.0764479	2.60889	0.375	0
SRGAP2	0.0764479	2.60639	0.375	0
TYW1	0.0764479	2.57861	0.375	0
RNF135	0.0764479	2.57538	0.375	0
NRM	0.0764479	2.55723	0.375	0
FILIP1L	0.0764479	2.55685	0.375	0
PCTP	0.0764479	2.54624	0.375	0
C12orf4	0.0764479	2.52203	0.375	0
ZSWIM3	0.0764479	2.48324	0.375	0
PHLPP1	0.0764479	2.47233	0.375	0
ZNF134	0.0764479	2.43954	0.375	0
PAXIP1	0.0764479	2.43526	0.375	0
POMT2	0.0764479	2.43384	0.375	0
NAIP	0.0764479	2.40188	0.375	0
ADGRL1	0.0764479	2.38036	0.375	0
SPATA7	0.0764479	2.37095	0.375	0
SCIN	0.0764479	2.36192	0.375	0
BLM	0.0764479	2.34567	0.375	0
ZNF398	0.0764479	2.34469	0.375	0
C17orf67	0.0764479	2.31798	0.375	0
TIGD5	0.0764479	2.29354	0.375	0
SLC25A25-AS1	0.0764479	2.29155	0.375	0
KBTBD12	0.0764479	2.28889	0.375	0
MLK7-AS1	0.0764479	2.27251	0.375	0
GGACT	0.0764479	2.26683	0.375	0
RIC1	0.0764479	2.26579	0.375	0
TMLHE	0.0764479	2.2645	0.375	0
PTPN9	0.0764479	2.25615	0.375	0
GPR161	0.0764479	2.23765	0.375	0
PTAR1	0.0764479	2.23122	0.375	0
MDM1	0.0764479	2.21293	0.375	0
HIVEP1	0.0764479	2.20332	0.375	0
ARHGAP42	0.0764479	2.1845	0.375	0
RILPL2	0.0764479	2.1824	0.375	0
CCNK	0.0764479	2.17985	0.375	0
LRP2BP	0.0764479	2.17943	0.375	0
ZNF420	0.0764479	2.13596	0.375	0
MAD1L1	0.0764479	2.13238	0.375	0
LOC441666	0.0764479	2.12226	0.375	0
FMOD	0.0764479	2.11432	0.375	0
BCL9	0.0764479	2.11251	0.375	0
PTPN13	0.0764479	2.11142	0.375	0
ZNF567	0.0764479	2.10171	0.375	0
ARL4D	0.0764479	2.08691	0.375	0
CDIP1	0.0764479	2.0629	0.375	0
FKTN	0.0764479	2.06212	0.375	0
ARSB	0.0764479	2.06148	0.375	0
CHRM3	0.0764479	2.02585	0.375	0
CACHD1	0.0764479	-2.05429	0	0.375
ZDHHC1	0.0764479	-2.07034	0	0.375
FAM86B3P	0.0764479	-2.09356	0	0.375
ACAD10	0.0764479	-2.10169	0	0.375
OCEL1	0.0764479	-2.10657	0	0.375
CLCN6	0.0764479	-2.11641	0	0.375
TRAF1	0.0764479	-2.14271	0	0.375
GMFG	0.0764479	-2.23764	0	0.375
SPTY2D1-AS1	0.0764479	-2.30583	0	0.375
RNF24	0.0764479	-2.31241	0	0.375
TNFRSF18	0.0764479	-2.32104	0	0.375
HHLA3	0.0764479	-2.38934	0	0.375
LPXN	0.0764479	-2.40152	0	0.375
RBL2	0.0764479	-2.40571	0	0.375
DKFZP434I0714	0.0764479	-2.42259	0	0.375
TUBA4B	0.0764479	-2.46481	0	0.375
DLL1	0.0764479	-2.52533	0	0.375
N4BP1	0.0764479	-2.54377	0	0.375
LINC00909	0.0764479	-2.55945	0	0.375
INPP5J	0.0764479	-2.61163	0	0.375
LOC440300	0.0764479	-2.62729	0	0.375
PARTICL	0.0764479	-2.62901	0	0.375
RSPH1	0.0764479	-2.73038	0	0.375
ACSM3	0.0764479	-2.75589	0	0.375
ST3GAL1	0.0764479	-2.75811	0	0.375
NIFK-AS1	0.0764479	-2.8412	0	0.375
DPH6	0.0764479	-2.84513	0	0.375
CD6	0.0764479	-2.97201	0	0.375
FAM217B	0.0764479	-3.08059	0	0.375
PDE4D	0.0764479	-3.19432	0	0.375
ZSCAN16	0.0764479	-3.30597	0	0.375
ZFP41	0.0764479	-3.33332	0	0.375
FAM174B	0.0764479	-3.35694	0	0.375
CACNA2D4	0.0764479	-3.40315	0	0.375
COL16A1	0.0764479	-3.6009	0	0.375
MCTP2	0.0764479	-3.88944	0	0.375
ARID5A	0.084745	3.46468	0.5	0.125
EMP1	0.084745	2.71292	0.5	0.125
MED21	0.084745	2.62221	0.5	0.125
SMURF2	0.084745	2.61872	0.5	0.125
RAB11B-AS1	0.084745	2.4875	0.5	0.125
MAP3K9	0.084745	2.38125	0.5	0.125
BEND7	0.084745	2.3355	0.5	0.125
TRIM59	0.084745	2.28753	0.5	0.125
STEAP2	0.084745	2.27081	0.5	0.125
ARMC5	0.084745	2.22705	0.5	0.125
KLF11	0.084745	2.22465	0.5	0.125
SLC9A1	0.084745	2.17886	0.5	0.125
ZNF254	0.084745	2.11904	0.5	0.125
INTS4	0.084745	-2.17393	0.125	0.5
ZBTB48	0.084745	-2.24567	0.125	0.5
DGCR14	0.084745	-2.4483	0.125	0.5
TMEM218	0.084745	-2.46543	0.125	0.5
LOC105369635	0.084745	-2.67079	0.125	0.5
IQCE	0.084745	-2.77005	0.125	0.5
POMGNT1	0.084745	-2.77398	0.125	0.5
MED11	0.084745	-3.11375	0.125	0.5
CKMT2-AS1	0.084745	-3.31813	0.125	0.5
ATAD2B	0.0933375	-2.05967	0.25	0.625
ABHD17A	0.0933375	-2.20848	0.25	0.625
BAMBI	0.110465	2.2777	0.5	0.125
NEDD9	0.110465	2.24551	0.5	0.125
HBP1	0.110465	2.2272	0.5	0.125
STK10	0.110465	2.15476	0.5	0.125
SLC16A5	0.110465	2.11688	0.5	0.125
BSDC1	0.110465	2.09759	0.5	0.125
MAK16	0.110465	2.0484	0.5	0.125
MKL2	0.110465	-2.25374	0.125	0.5
CASP1	0.110465	-2.29278	0.125	0.5
GOLGA2P5	0.110465	-3.3566	0.125	0.5
SENP1	0.118212	2.01077	0.625	0.25
SNRNP48	0.141991	2.02059	0.5	0.125
ICOSLG	0.141991	-2.11284	0.125	0.5
TIMELESS	0.141991	-2.12717	0.125	0.5
SGSM2	0.180008	-2.83995	0.125	0.5

## Sheet: s4 P9_KRAS_nondividing_PT_DEGs
Gene	p_val	avg_logFC	pct.1	pct.2
GPR107	0.000304377	1.69486	0.667	0.174
ASCC2	0.000626767	1.64932	0.727	0.304
DNAJC3-AS1	0.00103977	-1.9501	0.242	0.609
AASDHPPT	0.00123732	1.59741	0.697	0.304
B4GALT2	0.00139355	1.90205	0.455	0.043
TMEM51	0.00168568	2.28411	0.424	0.043
IFIT5	0.00224786	-2.11253	0	0.261
TBC1D12	0.00234476	1.53329	0.485	0.087
SLC6A6	0.00241488	2.03429	0.545	0.174
GCC1	0.0024562	1.9089	0.455	0.087
ANKRD28	0.0039442	1.52938	0.545	0.174
CDC25B	0.00420227	2.02034	0.485	0.13
LMCD1	0.00429062	2.57566	0.303	0
KIF11	0.00429062	2.53091	0.303	0
CDIP1	0.00429062	1.7553	0.303	0
ELOVL6	0.004461	1.70703	0.576	0.217
ZNF44	0.00475645	2.03267	0.485	0.13
MAK16	0.00524889	1.8531	0.364	0.043
GPAM	0.00562566	1.77011	0.364	0.043
GPR18	0.00630945	-1.52795	0.061	0.348
STK11IP	0.00632559	1.77002	0.485	0.174
OSGIN2	0.00682845	1.56427	0.424	0.087
NVL	0.00710262	2.51734	0.394	0.087
WWC3	0.00711227	1.74565	0.485	0.174
SMG8	0.00730354	2.41343	0.273	0
ZNF276	0.00730354	2.0629	0.273	0
RFX2	0.00730354	1.89617	0.273	0
SLC39A6	0.00798569	1.52857	0.485	0.174
ZNF254	0.00815557	1.89455	0.333	0.043
AEBP2	0.00845744	2.05423	0.485	0.174
GFM2	0.00895396	1.67493	0.485	0.174
AGBL5	0.00914637	2.00781	0.394	0.087
UTP3	0.00934557	2.23648	0.333	0.043
ULK3	0.00934557	1.86225	0.333	0.043
TMCO4	0.00973312	1.88321	0.394	0.087
TM4SF1-AS1	0.00999679	2.11159	0.333	0.043
HOTAIRM1	0.0131994	-1.58707	0.152	0.435
PLAGL1	0.0134749	1.83372	0.485	0.217
GLTSCR1L	0.0143299	2.18421	0.303	0.043
CLN6	0.0143299	2.11891	0.303	0.043
BCL9	0.0143299	1.87048	0.303	0.043
DAGLB	0.0148665	1.53666	0.394	0.087
LINC01003	0.0153136	2.50658	0.303	0.043
SLC25A25-AS1	0.0153136	1.92967	0.303	0.043
COA7	0.0157454	1.77081	0.424	0.13
TYW3	0.0168415	1.65862	0.515	0.261
UNKL	0.0174608	1.60082	0.303	0.043
CHRNB1	0.0176044	1.58722	0.424	0.13
HIST1H2BC	0.0198675	2.253	0.303	0.043
BRMS1L	0.0204138	1.93206	0.394	0.13
CTPS2	0.0204138	1.56461	0.394	0.13
KLF9	0.0220939	1.56063	0.364	0.087
SMG6	0.0229901	2.20368	0.333	0.087
VPS37A	0.0232193	2.20808	0.273	0.043
IPW	0.0232193	1.69405	0.273	0.043
MFSD13A	0.0232193	1.57197	0.273	0.043
ZBTB25	0.0247769	1.56033	0.273	0.043
SH3RF2	0.0254108	2.27883	0.394	0.13
LRP5L	0.0254108	1.69737	0.394	0.13
RXRB	0.0254108	1.65291	0.394	0.13
CFD	0.0258421	2.35894	0.333	0.087
SMPDL3B	0.026277	1.62792	0.515	0.261
GEMIN5	0.0262858	2.52478	0.364	0.13
MPND	0.0281652	1.51683	0.273	0.043
SLCO5A1	0.0300042	1.84477	0.273	0.043
EIF3J-AS1	0.0300202	-1.92095	0.121	0.348
BOLA1	0.0306919	2.15429	0.333	0.087
PLXNA1	0.0324735	1.78462	0.333	0.087
ZNF184	0.0343429	1.54929	0.333	0.087
KDM4B	0.0343429	1.50972	0.333	0.087
SESN3	0.0350481	-1.53366	0.212	0.435
FAM161A	0.0361527	1.53864	0.273	0.043
GDA	0.0383587	1.53549	0.333	0.087
RMRP	0.0502106	-1.65042	0.242	0.435
KLF11	0.0506491	1.57561	0.424	0.217
AMOTL2	0.0570195	1.52505	0.394	0.174
FARP2	0.0577074	-2.22989	0.242	0.435
CFAP44	0.0644254	-1.80014	0.091	0.261
COBLL1	0.0648656	-1.53286	0.273	0.478
HOTTIP	0.0660311	-1.77082	0.212	0.391
RIN2	0.0684969	-2.70542	0.121	0.348
ZBTB17	0.072414	-1.56047	0.273	0.435
TRAPPC11	0.0791143	1.52975	0.303	0.13
SLC25A27	0.079665	2.02887	0.273	0.087
MAP1S	0.0824589	1.6012	0.485	0.304
ROBO1	0.0956193	-1.9676	0.212	0.348
CCSAP	0.100322	1.56968	0.303	0.13
C10orf76	0.105064	1.77863	0.303	0.13
NCDN	0.105064	1.53628	0.303	0.13
LINC00909	0.107656	-2.15747	0.121	0.261
GATSL2	0.109319	-1.72724	0.152	0.304
LIN9	0.113222	-1.72951	0.121	0.261
RPARP-AS1	0.113222	-2.11612	0.121	0.261
LOC730101	0.113875	1.55942	0.333	0.174
DEFB1	0.125032	-2.16208	0.121	0.261
DNAJC12	0.125834	1.72829	0.303	0.13
ARHGEF40	0.129288	-1.8121	0.212	0.348
SRXN1	0.131287	-1.62637	0.121	0.261
KLK1	0.146273	1.51151	0.333	0.174
PDX1	0.151408	1.62979	0.303	0.174
RNVU1-19	0.174489	-1.74401	0.333	0.13
ATP11C	0.178307	1.94489	0.273	0.13
FCGR2A	0.197315	1.54464	0.364	0.217
LOC105376805	0.197593	-1.52737	0.364	0.478
TLCD2	0.20321	-1.76851	0.152	0.261
HIST1H3D	0.22753	1.56933	0.273	0.13
MEGF8	0.229971	-1.76837	0.152	0.261
RICTOR	0.244113	1.57691	0.364	0.304
LYPD8	0.250205	1.68805	0.303	0.174
TIMELESS	0.259148	-1.6265	0.152	0.261
OGG1	0.260366	-1.63914	0.273	0.348
NEK9	0.270013	1.68316	0.273	0.174
PLEKHM1P1	0.296347	-2.17028	0.273	0.13
DENND1B	0.304621	1.55151	0.364	0.304
REG3A	0.353477	3.28718	0.303	0.391
TPM2	0.405579	-1.62425	0.455	0.304
SPINK4	0.565782	1.90461	0.485	0.478
POMT1	0.566648	-1.6245	0.303	0.304
HDAC7	0.623329	-2.0678	0.303	0.304
PLAU	0.645721	1.92805	0.424	0.304
STON2	0.687923	-1.73425	0.333	0.304
RGS12	0.706918	-1.63543	0.273	0.304
PAG1	0.727923	-1.55292	0.303	0.304
IGFBP7	0.835288	-1.87695	0.394	0.391
S100A9	0.8435	-1.90101	0.364	0.304
IP6K1	0.955824	-1.59872	0.455	0.391
PTPRC	1	-1.72438	0.303	0.261
EEF2K	1	-1.98893	0.364	0.304
